# Supplementary material for: Genomic Surveillance Reveals Emergence and Spread of Macrolide-Resistant Mycoplasma pneumoniae in Australia During the 2023–2024 Epidemic
Source: J Infect Dis. 2026 Mar 21;234(1):e121–30. doi: 10.1093/infdis/jiag163 (PMC13431891; doi:10.1093/infdis/jiag163)
Supplement: jiag163_Supplementary_Data [file jiag163_supplementary_data.zip]

Archive with 3 entries (3 files):
- Supplementary data 3 _JID_no_markup.pdf
- Supplementary_Data_1_120925.xlsx
- Supplementary_Data_2_MP_129025.xlsx
