# Supplementary material for: Genomic Surveillance Reveals Emergence and Spread of Macrolide-Resistant Mycoplasma pneumoniae in Australia During the 2023–2024 Epidemic
Source: J Infect Dis. 2026 Mar 21;234(1):e121–30. doi: 10.1093/infdis/jiag163 (PMC13431891; doi:10.1093/infdis/jiag163)
Supplement: jiag163_Supplementary_Data [file jiag163_supplementary_data.zip › Supplementary_Data_1_120925.xlsx]

## Sheet: Supplementary_Table_1_MP_120825
id	data type	probe_design	MLST	year	country	region	mac_resistance	P1_type	DOC_dec
DRR040048	reads	no	3	2010	Japan	Asia	Resistant	1	2010
DRR040049	reads	no	14	2011	Japan	Asia	Sensitive	2	2011
DRR040050	reads	no	19	2011	Japan	Asia	Sensitive	1	2011
DRR040051	reads	no	3	2011	Japan	Asia	Resistant	1	2011
DRR040052	reads	no	3	2011	Japan	Asia	Resistant	1	2011
DRR575853	reads	no	3	2016	Japan	Asia	Resistant	1	2016
DRR575858	reads	no	14	NA	NA	Asia	Sensitive	2	NA
DRR575876	reads	no	14	2019	Japan	Asia	Sensitive	2	2019
DRR575883	reads	no	7	2019	Japan	Asia	Sensitive	2	2019
DRR575885	reads	no	3	NA	NA	Asia	Resistant	1	NA
GCF_000143945	assembly	yes	2	1954	USA	North America	Sensitive	2	1954
GCF_000283755	assembly	yes	2	1998	Japan	Asia	Sensitive	2	1998
GCF_000319655	assembly	yes	2	1980	USA	North America	Sensitive	2	1980
GCF_000319675	assembly	yes	3	1960	USA	North America	Sensitive	1	1960
GCF_000331085	assembly	yes	1	1968	USA	North America	Sensitive	1	1968
GCF_000387745	assembly	yes	-	1994	USA	North America	Sensitive	2	1994
GCF_000733995	assembly	yes	3	2005	China	Asia	Resistant	1	2005
GCF_001272715	assembly	yes	2	1999	USA	North America	Sensitive	2	1999
GCF_001272735	assembly	yes	20	2006	USA	North America	Sensitive	1	2006
GCF_001272755	assembly	yes	20	2009	USA	North America	Resistant	1	2009
GCF_001272775	assembly	yes	20	2009	USA	North America	Sensitive	1	2009
GCF_001272795	assembly	yes	-	1984	China	Asia	Sensitive	1	1984
GCF_001272815	assembly	yes	-	1984	China	Asia	Sensitive	1	1984
GCF_001272835	assembly	yes	2	1954	USA	North America	Sensitive	2	1954
GCF_001272855	assembly	yes	4	1981	UK	Europe	Sensitive	2	1981
GCF_001272875	assembly	yes	-	1982	UK	Europe	Sensitive	2	1982
GCF_001272895	assembly	yes	2	1982	UK	Europe	Sensitive	2	1982
GCF_001272915	assembly	yes	2	1944	USA	North America	Sensitive	2	1944
GCF_001296485	assembly	yes	20	1999	France	Europe	Sensitive	1	1999
GCF_001296505	assembly	yes	3	1996	France	Europe	Sensitive	1	1996
GCF_001296515	assembly	yes	-	2001	France	Europe	Sensitive	2	2001
GCF_001296525	assembly	yes	2	1999	Spain	Europe	Sensitive	2	1999
GCF_001296565	assembly	yes	14	2005	France	Europe	Sensitive	2	2005
GCF_001296585	assembly	yes	3	2005	France	Europe	Resistant	1	2005
GCF_001296605	assembly	yes	-	2003	Japan	Asia	Resistant	2	2003
GCF_001296615	assembly	yes	1	2006	Tunisia	Africa	Sensitive	1	2006
GCF_001296625	assembly	yes	2	2008	France	Europe	Sensitive	2	2008
GCF_001296665	assembly	yes	3	1993	Germany	Europe	Sensitive	1	1993
GCF_001296685	assembly	yes	2	1991	Germany	Europe	Sensitive	2	1991
GCF_001296705	assembly	yes	20	2011	France	Europe	Sensitive	1	2011
GCF_001296725	assembly	yes	3	2011	France	Europe	Sensitive	1	2011
GCF_001296735	assembly	yes	3	2011	France	Europe	Resistant	1	2011
GCF_001296765	assembly	yes	-	2011	France	Europe	Sensitive	2	2011
GCF_001296785	assembly	yes	2	2011	France	Europe	Sensitive	2	2011
GCF_001296805	assembly	yes	2	1967	Denmark	Europe	Sensitive	2	1967
GCF_001296815	assembly	yes	3	2005	France	Europe	Sensitive	1	2005
GCF_001296825	assembly	yes	-	2003	Japan	Asia	Resistant	2	2003
GCF_001296855	assembly	yes	1	2008	Tunisia	Africa	Sensitive	1	2008
GCF_001296885	assembly	yes	3	2011	France	Europe	Sensitive	1	2011
GCF_001296895	assembly	yes	3	2011	France	Europe	Sensitive	1	2011
GCF_001296905	assembly	yes	3	1979	France	Europe	Sensitive	1	1979
GCF_001455605	assembly	yes	3	2010	China	Asia	Resistant	1	2010
GCF_001455625	assembly	yes	3	2012	China	Asia	Resistant	1	2012
GCF_001455635	assembly	yes	3	2010	China	Asia	Resistant	1	2010
GCF_001455675	assembly	yes	3	2012	China	Asia	Resistant	1	2012
GCF_001455685	assembly	yes	3	2012	China	Asia	Resistant	1	2012
GCF_001455695	assembly	yes	3	2012	China	Asia	Resistant	1	2012
GCF_001455735	assembly	yes	3	2012	China	Asia	Resistant	1	2012
GCF_001455745	assembly	yes	3	2012	China	Asia	Resistant	1	2012
GCF_001455775	assembly	yes	3	2012	China	Asia	Resistant	1	2012
GCF_001455795	assembly	yes	30	2012	China	Asia	Resistant	1	2012
GCF_001509195	assembly	yes	3	2012	China	Asia	Resistant	1	2012
GCF_001558175	assembly	yes	3	2012	China	Asia	Resistant	1	2012
GCF_001901705	assembly	yes	2	1954	USA	North America	Sensitive	2	1954
GCF_002090215	assembly	yes	1	2016	China	Asia	Resistant	1	2016
GCF_002090235	assembly	yes	1	2016	China	Asia	Sensitive	1	2016
GCF_002090275	assembly	yes	1	2015	China	Asia	Resistant	1	2015
GCF_002090295	assembly	yes	1	2015	China	Asia	Resistant	1	2015
GCF_002090315	assembly	yes	1	2016	China	Asia	Resistant	1	2016
GCF_002095995	assembly	yes	1	2016	China	Asia	Resistant	1	2016
GCF_002096015	assembly	yes	1	2016	China	Asia	Resistant	1	2016
GCF_002096035	assembly	yes	1	2016	China	Asia	Resistant	1	2016
GCF_002127985	assembly	yes	19	1988	Denmark	Europe	Resistant	1	1988
GCF_002128005	assembly	yes	-	2009	Egypt	Middle East	Sensitive	2	2009
GCF_002128025	assembly	yes	1	1965	USA	North America	Sensitive	1	1965
GCF_002128045	assembly	yes	3	2012	USA	North America	Sensitive	1	2012
GCF_002128065	assembly	yes	20	2010	Egypt	Middle East	Sensitive	1	2010
GCF_002128085	assembly	yes	2	2007	USA	North America	Sensitive	2	2007
GCF_002128105	assembly	yes	2	2000	USA	North America	Sensitive	2	2000
GCF_002128125	assembly	yes	14	2014	USA	North America	Sensitive	2	2014
GCF_002128145	assembly	yes	20	2012	USA	North America	Sensitive	1	2012
GCF_002128165	assembly	yes	2	2013	USA	North America	Sensitive	2	2013
GCF_002128185	assembly	yes	16	2010	Kenya	Africa	Sensitive	2	2010
GCF_002128205	assembly	yes	-	1999	USA	North America	Resistant	2	1999
GCF_002128235	assembly	yes	2	1999	USA	North America	Sensitive	2	1999
GCF_002128265	assembly	yes	15	1995	USA	North America	Sensitive	2	1995
GCF_002128285	assembly	yes	2	2012	USA	North America	Sensitive	2	2012
GCF_002147855	assembly	yes	1	1968	USA	North America	Sensitive	1	1968
GCF_002355695	assembly	yes	-	2012	Japan	Asia	Sensitive	2	2012
GCF_002355715	assembly	yes	14	2012	Japan	Asia	Sensitive	2	2012
GCF_002563345	assembly	yes	3	2013	USA	North America	Sensitive	1	2013
GCF_002563355	assembly	yes	2	NA	Denmark	Europe	Sensitive	2	NA
GCF_002563365	assembly	yes	-	1999	USA	North America	Sensitive	2	1999
GCF_002563415	assembly	yes	3	1998	Kenya	Africa	Sensitive	1	1998
GCF_002563435	assembly	yes	3	2010	Kenya	Africa	Sensitive	1	2010
GCF_002563495	assembly	yes	1	1991	USA	North America	Sensitive	1	1991
GCF_002563515	assembly	yes	3	2010	Guatemala	South America	Sensitive	1	2010
GCF_002563545	assembly	yes	2	1954	USA	North America	Sensitive	2	1954
GCF_009809995	assembly	yes	7	1976	Japan	Asia	Sensitive	2	1976
GCF_009810015	assembly	yes	7	1980	Japan	Asia	Sensitive	2	1980
GCF_009810035	assembly	yes	7	1983	Japan	Asia	Sensitive	2	1983
GCF_009810055	assembly	yes	7	1984	Japan	Asia	Sensitive	2	1984
GCF_009810095	assembly	yes	3	1989	Japan	Asia	Sensitive	1	1989
GCF_009810115	assembly	yes	3	1992	Japan	Asia	Sensitive	1	1992
GCF_009810135	assembly	yes	7	1992	Japan	Asia	Sensitive	2	1992
GCF_009810155	assembly	yes	14	2011	Japan	Asia	Sensitive	2	2011
GCF_009810175	assembly	yes	14	2013	Japan	Asia	Sensitive	2	2013
GCF_009810195	assembly	yes	16	2013	Japan	Asia	Sensitive	2	2013
GCF_009810235	assembly	yes	3	2011	Japan	Asia	Resistant	1	2011
GCF_009810255	assembly	yes	14	2011	Japan	Asia	Sensitive	2	2011
GCF_009810275	assembly	yes	14	2011	Japan	Asia	Sensitive	2	2011
GCF_009810295	assembly	yes	3	2008	Japan	Asia	Sensitive	1	2008
GCF_009810315	assembly	yes	7	1979	Japan	Asia	Sensitive	2	1979
GCF_009810335	assembly	yes	7	1980	Japan	Asia	Sensitive	2	1980
GCF_009810355	assembly	yes	3	1983	Japan	Asia	Sensitive	1	1983
GCF_009810375	assembly	yes	-	1985	Japan	Asia	Sensitive	2	1985
GCF_009810395	assembly	yes	3	1985	Japan	Asia	Sensitive	1	1985
GCF_009810415	assembly	yes	7	1987	Japan	Asia	Sensitive	2	1987
GCF_009810435	assembly	yes	3	1988	Japan	Asia	Sensitive	1	1988
GCF_009810455	assembly	yes	3	1988	Japan	Asia	Sensitive	1	1988
GCF_009810475	assembly	yes	3	1990	Japan	Asia	Sensitive	1	1990
GCF_009810495	assembly	yes	2	1991	Japan	Asia	Sensitive	2	1991
GCF_009810515	assembly	yes	2	1991	Japan	Asia	Sensitive	2	1991
GCF_009810535	assembly	yes	2	1993	Japan	Asia	Sensitive	2	1993
GCF_009810555	assembly	yes	7	1994	Japan	Asia	Sensitive	2	1994
GCF_009810575	assembly	yes	3	2013	Japan	Asia	Resistant	1	2013
GCF_009810595	assembly	yes	3	2008	Japan	Asia	Sensitive	1	2008
GCF_009810615	assembly	yes	14	2009	Japan	Asia	Sensitive	2	2009
GCF_009810635	assembly	yes	14	2010	Japan	Asia	Sensitive	2	2010
GCF_009810655	assembly	yes	14	2011	Japan	Asia	Sensitive	2	2011
GCF_009810675	assembly	yes	14	2011	Japan	Asia	Sensitive	2	2011
GCF_009810695	assembly	yes	3	2012	Japan	Asia	Resistant	1	2012
GCF_009810715	assembly	yes	-	2012	Japan	Asia	Sensitive	2	2012
GCF_009810735	assembly	yes	3	2012	Japan	Asia	Resistant	1	2012
GCF_009810755	assembly	yes	3	2012	Japan	Asia	Resistant	1	2012
GCF_009810775	assembly	yes	3	1985	Japan	Asia	Sensitive	1	1985
GCF_009810795	assembly	yes	3	2016	Japan	Asia	Resistant	1	2016
GCF_009810815	assembly	yes	3	2016	Japan	Asia	Resistant	1	2016
GCF_009810835	assembly	yes	3	2016	Japan	Asia	Resistant	1	2016
GCF_009810855	assembly	yes	14	2011	Japan	Asia	Sensitive	2	2011
GCF_009810875	assembly	yes	14	2011	Japan	Asia	Sensitive	2	2011
GCF_009810895	assembly	yes	7	2011	Japan	Asia	Sensitive	2	2011
GCF_009810915	assembly	yes	3	2011	Japan	Asia	Resistant	1	2011
GCF_009810935	assembly	yes	14	2011	Japan	Asia	Sensitive	2	2011
GCF_009810955	assembly	yes	3	2011	Japan	Asia	Resistant	1	2011
GCF_009810975	assembly	yes	3	2011	Japan	Asia	Sensitive	1	2011
GCF_009810995	assembly	yes	14	2011	Japan	Asia	Resistant	2	2011
GCF_009811015	assembly	yes	3	2011	Japan	Asia	Resistant	1	2011
GCF_009811035	assembly	yes	-	2011	Japan	Asia	Sensitive	2	2011
GCF_009811055	assembly	yes	3	2011	Japan	Asia	Resistant	1	2011
GCF_009811075	assembly	yes	14	2011	Japan	Asia	Sensitive	2	2011
GCF_009811095	assembly	yes	3	2011	Japan	Asia	Resistant	1	2011
GCF_009811115	assembly	yes	14	2011	Japan	Asia	Sensitive	2	2011
GCF_009811135	assembly	yes	30	2011	Japan	Asia	Resistant	1	2011
GCF_009811155	assembly	yes	7	2011	Japan	Asia	Sensitive	2	2011
GCF_009811175	assembly	yes	14	2011	Japan	Asia	Resistant	2	2011
GCF_009811195	assembly	yes	14	2011	Japan	Asia	Sensitive	2	2011
GCF_009811215	assembly	yes	7	2011	Japan	Asia	Sensitive	2	2011
GCF_009811235	assembly	yes	7	2011	Japan	Asia	Resistant	2	2011
GCF_009811255	assembly	yes	3	2011	Japan	Asia	Resistant	1	2011
GCF_009811275	assembly	yes	3	2011	Japan	Asia	Resistant	1	2011
GCF_009811295	assembly	yes	7	2011	Japan	Asia	Sensitive	2	2011
GCF_009939745	assembly	yes	14	2016	Korea	Asia	Sensitive	2	2016
GCF_009939765	assembly	yes	3	2016	Korea	Asia	Resistant	1	2016
GCF_009939785	assembly	yes	3	2016	Korea	Asia	Resistant	1	2016
GCF_009939805	assembly	yes	3	2016	Korea	Asia	Resistant	1	2016
GCF_009939825	assembly	yes	3	2016	Korea	Asia	Resistant	1	2016
GCF_009939845	assembly	yes	3	2016	Korea	Asia	Resistant	1	2016
GCF_009939975	assembly	yes	3	2016	Korea	Asia	Resistant	1	2016
GCF_009940325	assembly	yes	3	2015	Korea	Asia	Resistant	1	2015
GCF_009940965	assembly	yes	3	2015	Korea	Asia	Resistant	1	2015
GCF_009941325	assembly	yes	3	2015	Korea	Asia	Resistant	1	2015
GCF_009941705	assembly	yes	3	2015	Korea	Asia	Resistant	1	2015
GCF_009942155	assembly	yes	14	2014	Korea	Asia	Sensitive	2	2014
GCF_009942395	assembly	yes	3	2012	Korea	Asia	Resistant	1	2012
GCF_009942655	assembly	yes	3	2012	Korea	Asia	Resistant	1	2012
GCF_009942915	assembly	yes	33	2011	Korea	Asia	Sensitive	2	2011
GCF_009943205	assembly	yes	3	2011	Korea	Asia	Sensitive	1	2011
GCF_009943505	assembly	yes	14	2011	Korea	Asia	Resistant	2	2011
GCF_009943805	assembly	yes	3	2011	Korea	Asia	Resistant	1	2011
GCF_009944075	assembly	yes	3	2011	Korea	Asia	Sensitive	1	2011
GCF_009944335	assembly	yes	3	2011	Korea	Asia	Resistant	1	2011
GCF_009944725	assembly	yes	14	2011	Korea	Asia	Sensitive	2	2011
GCF_009945165	assembly	yes	17	2011	Korea	Asia	Sensitive	1	2011
GCF_009945535	assembly	yes	3	2011	Korea	Asia	Sensitive	1	2011
GCF_009945865	assembly	yes	14	2010	Korea	Asia	Sensitive	2	2010
GCF_009946285	assembly	yes	3	2010	Korea	Asia	Sensitive	1	2010
GCF_009946845	assembly	yes	3	2010	Korea	Asia	Resistant	1	2010
GCF_009947205	assembly	yes	1	2010	Korea	Asia	Sensitive	1	2010
GCF_009947575	assembly	yes	17	2010	Korea	Asia	Sensitive	1	2010
GCF_009947985	assembly	yes	3	2010	Korea	Asia	Resistant	1	2010
GCF_009948395	assembly	yes	1	2010	Korea	Asia	Sensitive	1	2010
GCF_030159355	assembly	yes	8	1980	Japan	Asia	Sensitive	2	1980
GCF_030159375	assembly	yes	-	2020	Japan	Asia	Sensitive	1	2020
GCF_030159395	assembly	yes	2	2020	Japan	Asia	Resistant	2	2020
GCF_030159415	assembly	yes	7	2020	Japan	Asia	Sensitive	2	2020
GCF_030159435	assembly	yes	17	2020	Japan	Asia	Sensitive	1	2020
GCF_030159455	assembly	yes	3	2020	Japan	Asia	Resistant	1	2020
GCF_030923165	assembly	yes	3	2019	China_Taiwan	Asia	Resistant	1	2019
GCF_030923175	assembly	yes	14	2019	China_Taiwan	Asia	Sensitive	2	2019
GCF_030923185	assembly	yes	17	2019	China_Taiwan	Asia	Sensitive	1	2019
GCF_030923225	assembly	yes	3	2019	China_Taiwan	Asia	Resistant	1	2019
GCF_030923245	assembly	yes	17	2019	China_Taiwan	Asia	Resistant	1	2019
GCF_030923285	assembly	yes	3	2019	China_Taiwan	Asia	Resistant	1	2019
GCF_030923305	assembly	yes	3	2019	China_Taiwan	Asia	Resistant	1	2019
GCF_030923315	assembly	yes	17	2019	China_Taiwan	Asia	Resistant	1	2019
GCF_030923325	assembly	yes	3	2019	China_Taiwan	Asia	Resistant	1	2019
GCF_030923335	assembly	yes	17	2019	China_Taiwan	Asia	Sensitive	1	2019
GCF_030923395	assembly	yes	3	2019	China_Taiwan	Asia	Resistant	1	2019
GCF_030923415	assembly	yes	3	2019	China_Taiwan	Asia	Resistant	1	2019
GCF_030923435	assembly	yes	17	2018	China_Taiwan	Asia	Sensitive	1	2018
GCF_030923455	assembly	yes	14	2018	China_Taiwan	Asia	Sensitive	2	2018
GCF_030923475	assembly	yes	17	2018	China_Taiwan	Asia	Sensitive	1	2018
GCF_030923495	assembly	yes	3	2018	China_Taiwan	Asia	Resistant	1	2018
GCF_030923515	assembly	yes	3	2018	China_Taiwan	Asia	Resistant	1	2018
GCF_030923535	assembly	yes	3	2019	China_Taiwan	Asia	Resistant	1	2019
GCF_030923555	assembly	yes	3	2019	China_Taiwan	Asia	Resistant	1	2019
GCF_030923575	assembly	yes	3	2019	China_Taiwan	Asia	Resistant	1	2019
GCF_030923585	assembly	yes	17	2019	China_Taiwan	Asia	Sensitive	1	2019
GCF_030923675	assembly	yes	17	2019	China_Taiwan	Asia	Resistant	1	2019
GCF_030923695	assembly	yes	3	2019	China_Taiwan	Asia	Resistant	1	2019
GCF_030923755	assembly	yes	3	2019	China_Taiwan	Asia	Resistant	1	2019
GCF_030923795	assembly	yes	3	2019	China_Taiwan	Asia	Resistant	1	2019
GCF_030923825	assembly	yes	3	2019	China_Taiwan	Asia	Resistant	1	2019
GCF_030923835	assembly	yes	3	2019	China_Taiwan	Asia	Resistant	1	2019
GCF_030923875	assembly	yes	3	2019	China_Taiwan	Asia	Resistant	1	2019
GCF_030923885	assembly	yes	17	2019	China_Taiwan	Asia	Resistant	1	2019
GCF_030924015	assembly	yes	3	2019	China_Taiwan	Asia	Resistant	1	2019
GCF_030924025	assembly	yes	3	2019	China_Taiwan	Asia	Resistant	1	2019
GCF_030924065	assembly	yes	3	2019	China_Taiwan	Asia	Resistant	1	2019
GCF_030924095	assembly	yes	17	2019	China_Taiwan	Asia	Resistant	1	2019
GCF_030924105	assembly	yes	17	2019	China_Taiwan	Asia	Sensitive	1	2019
GCF_030924135	assembly	yes	3	2019	China_Taiwan	Asia	Resistant	1	2019
GCF_030924155	assembly	yes	3	2020	China_Taiwan	Asia	Resistant	1	2020
GCF_030924175	assembly	yes	3	2019	China_Taiwan	Asia	Resistant	1	2019
GCF_030924195	assembly	yes	3	2019	China_Taiwan	Asia	Resistant	1	2019
GCF_030924205	assembly	yes	17	2019	China_Taiwan	Asia	Resistant	1	2019
GCF_030924235	assembly	yes	17	2020	China_Taiwan	Asia	Resistant	1	2020
GCF_030924255	assembly	yes	3	2020	China_Taiwan	Asia	Resistant	1	2020
GCF_030924265	assembly	yes	3	2020	China_Taiwan	Asia	Resistant	1	2020
GCF_030924275	assembly	yes	17	2020	China_Taiwan	Asia	Resistant	1	2020
GCF_030924315	assembly	yes	14	2020	China_Taiwan	Asia	Resistant	2	2020
GCF_030924335	assembly	yes	3	2019	China_Taiwan	Asia	Resistant	1	2019
GCF_030924355	assembly	yes	3	2019	China_Taiwan	Asia	Resistant	1	2019
GCF_030924375	assembly	yes	17	2019	China_Taiwan	Asia	Resistant	1	2019
GCF_030924395	assembly	yes	3	2019	China_Taiwan	Asia	Resistant	1	2019
GCF_030924405	assembly	yes	3	2019	China_Taiwan	Asia	Resistant	1	2019
GCF_030924435	assembly	yes	17	2019	China_Taiwan	Asia	Resistant	1	2019
GCF_030924455	assembly	yes	3	2019	China_Taiwan	Asia	Resistant	1	2019
GCF_030924475	assembly	yes	3	2019	China_Taiwan	Asia	Resistant	1	2019
GCF_030924495	assembly	yes	17	2019	China_Taiwan	Asia	Resistant	1	2019
GCF_030924505	assembly	yes	3	2019	China_Taiwan	Asia	Resistant	1	2019
GCF_030924535	assembly	yes	17	2019	China_Taiwan	Asia	Resistant	1	2019
GCF_030924545	assembly	yes	14	2019	China_Taiwan	Asia	Sensitive	2	2019
GCF_030924575	assembly	yes	17	2019	China_Taiwan	Asia	Resistant	1	2019
GCF_030924595	assembly	yes	3	2019	China_Taiwan	Asia	Resistant	1	2019
GCF_030924615	assembly	yes	3	2019	China_Taiwan	Asia	Resistant	1	2019
GCF_030924635	assembly	yes	-	2019	China_Taiwan	Asia	Resistant	1	2019
GCF_030924655	assembly	yes	14	2019	China_Taiwan	Asia	Resistant	2	2019
GCF_030924675	assembly	yes	3	2019	China_Taiwan	Asia	Resistant	1	2019
GCF_030924695	assembly	yes	17	2019	China_Taiwan	Asia	Resistant	1	2019
GCF_030924705	assembly	yes	17	2019	China_Taiwan	Asia	Resistant	1	2019
GCF_030924715	assembly	yes	3	2019	China_Taiwan	Asia	Resistant	1	2019
GCF_030924755	assembly	yes	3	2019	China_Taiwan	Asia	Resistant	1	2019
GCF_030924775	assembly	yes	3	2019	China_Taiwan	Asia	Resistant	1	2019
GCF_030924795	assembly	yes	3	2019	China_Taiwan	Asia	Resistant	1	2019
GCF_030924815	assembly	yes	3	2019	China_Taiwan	Asia	Resistant	1	2019
GCF_030924825	assembly	yes	3	2019	China_Taiwan	Asia	Resistant	1	2019
GCF_030924835	assembly	yes	14	2019	China_Taiwan	Asia	Sensitive	2	2019
GCF_030924875	assembly	yes	3	2019	China_Taiwan	Asia	Resistant	1	2019
GCF_030924895	assembly	yes	3	2019	China_Taiwan	Asia	Resistant	1	2019
GCF_030924915	assembly	yes	17	2019	China_Taiwan	Asia	Sensitive	1	2019
GCF_030924925	assembly	yes	2	2019	China_Taiwan	Asia	Sensitive	2	2019
GCF_030924935	assembly	yes	3	2019	China_Taiwan	Asia	Resistant	1	2019
GCF_030924945	assembly	yes	17	2019	China_Taiwan	Asia	Resistant	1	2019
GCF_030924995	assembly	yes	3	2019	China_Taiwan	Asia	Resistant	1	2019
GCF_030925015	assembly	yes	17	2019	China_Taiwan	Asia	Resistant	1	2019
GCF_030925035	assembly	yes	3	2018	China_Taiwan	Asia	Resistant	1	2018
GCF_030925055	assembly	yes	3	2018	China_Taiwan	Asia	Resistant	1	2018
GCF_030925075	assembly	yes	14	2018	China_Taiwan	Asia	Sensitive	2	2018
GCF_030925085	assembly	yes	17	2018	China_Taiwan	Asia	Resistant	1	2018
GCF_030925115	assembly	yes	17	2018	China_Taiwan	Asia	Resistant	1	2018
GCF_030925135	assembly	yes	17	2018	China_Taiwan	Asia	Resistant	1	2018
GCF_030925155	assembly	yes	17	2018	China_Taiwan	Asia	Resistant	1	2018
GCF_030925165	assembly	yes	17	2018	China_Taiwan	Asia	Resistant	1	2018
GCF_030925175	assembly	yes	3	2018	China_Taiwan	Asia	Resistant	1	2018
GCF_030925215	assembly	yes	3	2020	China_Taiwan	Asia	Resistant	1	2020
GCF_030925235	assembly	yes	17	2019	China_Taiwan	Asia	Resistant	1	2019
GCF_030925245	assembly	yes	3	2019	China_Taiwan	Asia	Resistant	1	2019
GCF_030925255	assembly	yes	17	2020	China_Taiwan	Asia	Resistant	1	2020
GCF_030925295	assembly	yes	3	2019	China_Taiwan	Asia	Resistant	1	2019
GCF_030925315	assembly	yes	3	2019	China_Taiwan	Asia	Resistant	1	2019
GCF_030925335	assembly	yes	3	2019	China_Taiwan	Asia	Resistant	1	2019
GCF_030925355	assembly	yes	3	2019	China_Taiwan	Asia	Resistant	1	2019
GCF_030925375	assembly	yes	3	2019	China_Taiwan	Asia	Resistant	1	2019
GCF_030925385	assembly	yes	3	2019	China_Taiwan	Asia	Resistant	1	2019
GCF_030928045	assembly	yes	3	2019	China_Taiwan	Asia	Resistant	1	2019
GCF_900660465	assembly	yes	2	1967	NA	Asia	Sensitive	2	1967
GCF_910574535	assembly	yes	1	NA	UK	Europe	Sensitive	1	NA
SRR3924593	reads	no	20	2012	USA	North America	Sensitive	1	2012
SRR3924621	reads	no	20	2012	USA	North America	Sensitive	1	2012
SRR3924627	reads	no	20	2010	USA	North America	Resistant	1	2010
SRR3924638	reads	no	20	2012	USA	North America	Resistant	1	2012
SRR3924648	reads	no	-	2010	Guatemala	South America	Sensitive	1	2010
GCF_000027345	assembly	yes	1	2002	Germany	Europe	Sensitive	1	NA
SRR30303907	reads	no	3	2023	China	Asia	Resistant	1	2023.87
SRR30303911	reads	no	3	2023	China	Asia	Resistant	1	2023.85
SRR30303912	reads	no	3	2023	China	Asia	Resistant	1	2023.98
SRR30303913	reads	no	3	2023	China	Asia	Resistant	1	2023.98
SRR30303914	reads	no	3	2023	China	Asia	Resistant	1	2023.98
SRR30303915	reads	no	3	2023	China	Asia	Resistant	1	2023.98
SRR30303916	reads	no	3	2023	China	Asia	Resistant	1	2023.86
SRR30303917	reads	no	3	2024	China	Asia	Resistant	1	2024.02
SRR30303919	reads	no	3	2024	China	Asia	Resistant	1	2024.02
SRR30303922	reads	no	3	2024	China	Asia	Resistant	1	2024.02
SRR30303923	reads	no	3	2024	China	Asia	Resistant	1	2024.02
SRR30303925	reads	no	3	2024	China	Asia	Resistant	1	2024.02
SRR30303927	reads	no	3	2024	China	Asia	Resistant	1	2023.98
SRR30303929	reads	no	3	2024	China	Asia	Resistant	1	2024.01
SRR30303930	reads	no	3	2024	China	Asia	Resistant	1	2024.01
SRR30303934	reads	no	3	2024	China	Asia	Resistant	1	2024
SRR30303938	reads	no	3	2024	China	Asia	Resistant	1	2024.01
SRR30303939	reads	no	3	2024	China	Asia	Resistant	1	2024
SRR30303940	reads	no	3	2024	China	Asia	Resistant	1	2024
SRR30303941	reads	no	3	2024	China	Asia	Resistant	1	2024.1
SRR30303942	reads	no	3	2023	China	Asia	Resistant	1	2023.99
SRR30303943	reads	no	3	2023	China	Asia	Resistant	1	2023.99
SRR30303945	reads	no	3	2023	China	Asia	Resistant	1	2023.99
SRR30303946	reads	no	3	2023	China	Asia	Resistant	1	2023.87
SRR30303948	reads	no	3	2023	China	Asia	Resistant	1	2023.99
SRR30303949	reads	no	3	2023	China	Asia	Resistant	1	2023.99
SRR30303950	reads	no	-	2023	China	Asia	Resistant	1	2023.99
SRR30303951	reads	no	3	2023	China	Asia	Resistant	1	2023.99
SRR30303952	reads	no	3	2023	China	Asia	Resistant	1	2023.99
SRR30303953	reads	no	3	2023	China	Asia	Resistant	1	2023.99
SRR30303954	reads	no	3	2023	China	Asia	Resistant	1	2023.99
SRR30303955	reads	no	3	2023	China	Asia	Resistant	1	2023.99
SRR30303956	reads	no	3	2023	China	Asia	Resistant	1	2023.98
SRR30303961	reads	no	3	2023	China	Asia	Resistant	1	2023.87
SRR30303962	reads	no	3	2024	China	Asia	Resistant	1	2024.08
SRR30303963	reads	no	3	2024	China	Asia	Resistant	1	2024.08
SRR30303965	reads	no	3	2024	China	Asia	Resistant	1	2024.1
SRR30303966	reads	no	3	2023	China	Asia	Resistant	1	2023.98
SRR30303967	reads	no	3	2024	China	Asia	Resistant	1	2024.1
SRR30303968	reads	no	3	2023	China	Asia	Resistant	1	2023.87
SRR30303970	reads	no	3	2023	China	Asia	Resistant	1	2023.97
SRR30303971	reads	no	3	2023	China	Asia	Resistant	1	2023.98
SRR30303973	reads	no	3	2023	China	Asia	Resistant	1	2023.97
SRR30303974	reads	no	3	2023	China	Asia	Resistant	1	2023.97
SRR30303977	reads	no	3	2023	China	Asia	Resistant	1	2023.9
SRR30303978	reads	no	3	2023	China	Asia	Resistant	1	2023.89
SRR30303979	reads	no	3	2023	China	Asia	Resistant	1	2023.89
SRR30303981	reads	no	3	2023	China	Asia	Resistant	1	2023.95
SRR30303982	reads	no	3	2023	China	Asia	Resistant	1	2023.89
SRR30303983	reads	no	-	2023	China	Asia	Resistant	1	2023.89
SRR30303987	reads	no	3	2019	China	Asia	Resistant	1	2019.73
SRR30303988	reads	no	3	2019	China	Asia	Resistant	1	2019.71
SRR30303990	reads	no	3	2019	China	Asia	Resistant	1	2019.68
SRR30303992	reads	no	3	2023	China	Asia	Resistant	1	2023.89
SRR30303993	reads	no	3	2019	China	Asia	Resistant	1	2019.68
SRR30303995	reads	no	3	2019	China	Asia	Resistant	1	2019.67
SRR30303998	reads	no	3	2019	China	Asia	Resistant	1	2019.65
SRR30303999	reads	no	3	2019	China	Asia	Resistant	1	2019.6
SRR30304000	reads	no	30	2018	China	Asia	Resistant	1	2018.97
SRR30304001	reads	no	3	2018	China	Asia	Resistant	1	2018.97
SRR30304002	reads	no	3	2018	China	Asia	Resistant	1	2018.97
SRR30304003	reads	no	3	2023	China	Asia	Resistant	1	2023.89
SRR30304004	reads	no	3	2023	China	Asia	Resistant	1	2023.85
SRR30304005	reads	no	3	2023	China	Asia	Resistant	1	2023.85
SRR30304006	reads	no	3	2018	China	Asia	Resistant	1	2018.95
SRR30304007	reads	no	3	2018	China	Asia	Resistant	1	2018.78
SRR30304008	reads	no	-	2023	China	Asia	Resistant	1	2023.87
SRR30304009	reads	no	3	2018	China	Asia	Resistant	1	2018.77
SRR30304010	reads	no	3	2018	China	Asia	Resistant	1	2018.93
SRR30304011	reads	no	3	2018	China	Asia	Resistant	1	2018.93
SRR30304012	reads	no	3	2018	China	Asia	Resistant	1	2018.92
SRR30304013	reads	no	3	2018	China	Asia	Resistant	1	2018.91
SRR30304014	reads	no	3	2018	China	Asia	Resistant	1	2018.89
SRR30304015	reads	no	3	2018	China	Asia	Resistant	1	2018.87
SRR30304016	reads	no	3	2018	China	Asia	Resistant	1	2018.85
SRR30304017	reads	no	3	2018	China	Asia	Resistant	1	2018.84
SRR30304018	reads	no	3	2018	China	Asia	Resistant	1	2018.81
SRR30304019	reads	no	3	2023	China	Asia	Resistant	1	2023.87
SRR30304020	reads	no	3	2018	China	Asia	Resistant	1	2018.8
SRR30304021	reads	no	3	2018	China	Asia	Resistant	1	2018.8
SRR30304022	reads	no	3	2018	China	Asia	Resistant	1	2018.79
SRR30304023	reads	no	3	2018	China	Asia	Resistant	1	2018.79
SRR30304025	reads	no	3	2018	China	Asia	Resistant	1	2018.79
SRR30304026	reads	no	3	2018	China	Asia	Resistant	1	2018.79
SRR30304027	reads	no	3	2018	China	Asia	Resistant	1	2018.79
SRR30304028	reads	no	3	2018	China	Asia	Resistant	1	2018.79
SRR30304029	reads	no	3	2018	China	Asia	Resistant	1	2018.76
SRR30304030	reads	no	3	2024	China	Asia	Resistant	1	2024.08
SRR30304031	reads	no	3	2024	China	Asia	Resistant	1	2024.08
SRR30304032	reads	no	3	2023	China	Asia	Resistant	1	2023.87
SRR30304033	reads	no	3	2024	China	Asia	Resistant	1	2024.07
SRR30304034	reads	no	3	2018	China	Asia	Resistant	1	2018.75
SRR30304035	reads	no	3	2018	China	Asia	Resistant	1	2018.74
SRR30304036	reads	no	3	2018	China	Asia	Resistant	1	2018.74
SRR30304038	reads	no	3	2018	China	Asia	Resistant	1	2018.74
SRR30304039	reads	no	3	2018	China	Asia	Resistant	1	2018.73
SRR30304040	reads	no	3	2018	China	Asia	Resistant	1	2018.73
SRR30304041	reads	no	3	2018	China	Asia	Resistant	1	2018.73
SRR30304042	reads	no	3	2023	China	Asia	Resistant	1	2023.87
SRR30304044	reads	no	3	2018	China	Asia	Resistant	1	2018.72
SRR30304046	reads	no	3	2024	China	Asia	Resistant	1	2024.08
SRR30304047	reads	no	3	2024	China	Asia	Resistant	1	2024.08
SRR30304048	reads	no	3	2024	China	Asia	Resistant	1	2024.08
SRR30304049	reads	no	3	2024	China	Asia	Resistant	1	2024.08
SRR30304050	reads	no	3	2024	China	Asia	Resistant	1	2024.08
SRR30304051	reads	no	3	2024	China	Asia	Resistant	1	2024.02
SRR30304052	reads	no	3	2024	China	Asia	Resistant	1	2024.02
SRR30304053	reads	no	3	2024	China	Asia	Resistant	1	2024.02
SRR30304054	reads	no	3	2023	China	Asia	Resistant	1	2023.87
SRR30304055	reads	no	3	2024	China	Asia	Resistant	1	2024.07
SRR30304056	reads	no	3	2024	China	Asia	Resistant	1	2024.06
SRR30304057	reads	no	3	2024	China	Asia	Resistant	1	2024.06
SRR30304058	reads	no	3	2024	China	Asia	Resistant	1	2024.06
SRR30304059	reads	no	3	2024	China	Asia	Resistant	1	2024.05
SRR30304060	reads	no	3	2024	China	Asia	Resistant	1	2024.05
SRR30304061	reads	no	3	2024	China	Asia	Resistant	1	2024.05
SRR30304062	reads	no	3	2024	China	Asia	Resistant	1	2024.04
SRR30304063	reads	no	3	2024	China	Asia	Resistant	1	2024.04
SRR30304064	reads	no	3	2023	China	Asia	Resistant	1	2023.87
SRR30304065	reads	no	3	2024	China	Asia	Resistant	1	2024.03
SRR30304067	reads	no	3	2024	China	Asia	Resistant	1	2024.03
SRR30304068	reads	no	17	2024	China	Asia	Resistant	1	2024.03
SRR30304069	reads	no	3	2024	China	Asia	Resistant	1	2024.03
SRR30304071	reads	no	3	2024	China	Asia	Resistant	1	2024.02
SRR30304072	reads	no	3	2024	China	Asia	Resistant	1	2024.02
SRR30304073	reads	no	3	2024	China	Asia	Resistant	1	2024.02
SRR30304074	reads	no	3	2024	China	Asia	Resistant	1	2024.01
SRR30303906	reads	no	14	2023	China	Asia	Resistant	2	2023.87
SRR30303908	reads	no	14	2023	China	Asia	Resistant	2	2023.88
SRR30303909	reads	no	14	2023	China	Asia	Resistant	2	2023.88
SRR30303910	reads	no	14	2023	China	Asia	Resistant	2	2023.89
SRR30303918	reads	no	14	2024	China	Asia	Resistant	2	2024.02
SRR30303920	reads	no	14	2024	China	Asia	Resistant	2	2024.02
SRR30303921	reads	no	14	2024	China	Asia	Resistant	2	2024.02
SRR30303924	reads	no	14	2024	China	Asia	Resistant	2	2024.02
SRR30303926	reads	no	14	2024	China	Asia	Resistant	2	2024.01
SRR30303928	reads	no	14	2024	China	Asia	Resistant	2	2024.01
SRR30303931	reads	no	14	2024	China	Asia	Resistant	2	2024.01
SRR30303932	reads	no	14	2024	China	Asia	Resistant	2	2023.01
SRR30303933	reads	no	14	2024	China	Asia	Resistant	2	2024.01
SRR30303935	reads	no	14	2024	China	Asia	Resistant	2	2024
SRR30303936	reads	no	14	2023	China	Asia	Resistant	2	2023.99
SRR30303937	reads	no	14	2023	China	Asia	Resistant	2	2023.98
SRR30303944	reads	no	14	2023	China	Asia	Resistant	2	2023.99
SRR30303957	reads	no	14	2024	China	Asia	Resistant	2	2024.03
SRR30303958	reads	no	14	2024	China	Asia	Resistant	2	2024.03
SRR30303959	reads	no	14	2024	China	Asia	Resistant	2	2024.04
SRR30303960	reads	no	14	2024	China	Asia	Resistant	2	2024.04
SRR30303964	reads	no	14	2024	China	Asia	Resistant	2	2024.09
SRR30303969	reads	no	14	2023	China	Asia	Resistant	2	2023.87
SRR30303972	reads	no	14	2023	China	Asia	Resistant	2	2023.97
SRR30303975	reads	no	14	2023	China	Asia	Resistant	2	2023.96
SRR30303976	reads	no	14	2023	China	Asia	Resistant	2	2023.84
SRR30303980	reads	no	14	2023	China	Asia	Resistant	2	2023.89
SRR30303984	reads	no	14	2019	China	Asia	Resistant	2	2019.79
SRR30303985	reads	no	14	2019	China	Asia	Resistant	2	2019.78
SRR30303986	reads	no	14	2019	China	Asia	Resistant	2	2019.74
SRR30303989	reads	no	14	2019	China	Asia	Resistant	2	2019.69
SRR30303991	reads	no	14	2019	China	Asia	Resistant	2	2019.68
SRR30303994	reads	no	14	2019	China	Asia	Resistant	2	2019.68
SRR30303996	reads	no	14	2019	China	Asia	Resistant	2	2019.65
SRR30303997	reads	no	14	2019	China	Asia	Resistant	2	2019.65
SRR30304024	reads	no	14	2018	China	Asia	Resistant	2	2018.79
SRR30304037	reads	no	14	2018	China	Asia	Resistant	2	2018.74
SRR30304043	reads	no	14	2018	China	Asia	Resistant	2	2018.72
SRR30304045	reads	no	14	2018	China	Asia	Resistant	2	2018.71
SRR30304066	reads	no	14	2024	China	Asia	Resistant	2	2024.03
SRR30304070	reads	no	14	2024	China	Asia	Resistant	2	2024.02
SRR30303947	reads	no	-	2023	China	Asia	Resistant	2	2023.99
