# Supplementary material for: Genomic Surveillance Reveals Emergence and Spread of Macrolide-Resistant Mycoplasma pneumoniae in Australia During the 2023–2024 Epidemic
Source: J Infect Dis. 2026 Mar 21;234(1):e121–30. doi: 10.1093/infdis/jiag163 (PMC13431891; doi:10.1093/infdis/jiag163)
Supplement: jiag163_Supplementary_Data [file jiag163_supplementary_data.zip › Supplementary_Data_2_MP_129025.xlsx]

## Sheet: Supplementary_Table_2_MP_120825
ID	MYP PCR (inhouse)	State	year	epi week	specimen type	original specimen received	Age category	hospital status	MP_Genomics(P/F)	Depth	%_Coverage	Genomics_23sRNA	PCR_mac	P1_type	MLST	Clade	Travel Hx	Treatment	Length of treatment (days)	comments	SRA accession
24-MYP-0001	23.33	QLD	2024	1	Nasopharyngeal_swab	NA extract	<5	Community	failed	11.0251	98.1816	NA	Sensitive	NA	NA	NA	Unknown	Unknown	Unknown	Nil
24-MYP-0002	22.16	QLD	2024	1	Sputum	NA extract	>30 <35	Inpatient	passed	19.9925	99.9217	Sensitive	Sensitive	1	17	F	Unknown	Unknown	Unknown	Nil	SRR32914805
24-MYP-0003	23.06	QLD	2024	1	nose_throat_swab	NA extract	>30 <35	Community	failed	16.9955	99.7542	NA	Sensitive	NA	NA	NA	Unknown	Unknown	Unknown	Nil	SRR32914804
24-MYP-0004	22.81	QLD	2024	1	Nasopharyngeal_swab	NA extract	<5	Community	failed	13.7168	99.0055	NA	Sensitive	NA	NA	NA	Unknown	Unknown	Unknown	Nil
24-MYP-0005	25.1	QLD	2024	1	Nasopharyngeal_swab	NA extract	>15 <20	Community	passed	235	100	Sensitive	Sensitive	1	20	D	Unknown	Unknown	Unknown	Nil	SRR32914780
24-MYP-0006	23.45	QLD	2024	2	Nasopharyngeal_swab	NA extract	<5	Community	failed	1.27773	64.4646	NA	Sensitive	NA	NA	NA	Unknown	Unknown	Unknown	Nil
24-MYP-0007	25.19	QLD	2024	2	Nasopharyngeal_swab	NA extract	>20 <25	Community	failed	0.816558	45.385	NA	Sensitive	NA	NA	NA	Unknown	Unknown	Unknown	Nil
24-MYP-0008	21.77	QLD	2024	2	Nasopharyngeal_swab	NA extract	>65 <70	Community	passed	34.0392	99.4019	Sensitive	Sensitive	2	7	G	Unknown	Unknown	Unknown	Nil	SRR32914741
24-MYP-0009	24.54	QLD	2024	2	nose_throat_swab	NA extract	>5 <10	Community	failed	0.302413	21.9415	NA	Sensitive	NA	NA	NA	Unknown	Unknown	Unknown	Nil
24-MYP-0010	26.12	QLD	2024	2	Nasopharyngeal_swab	NA extract	>5 <10	Community	failed	0.749271	47.357	NA	Sensitive	NA	NA	NA	Unknown	Unknown	Unknown	Nil
24-MYP-0011	25.76	QLD	2024	2	Nasopharyngeal_swab	NA extract	>30 <35	Community	failed	0.888238	53.3325	NA	Sensitive	NA	NA	NA	Unknown	Unknown	Unknown	Nil
24-MYP-0012	22.45	QLD	2024	2	nose_throat_swab	NA extract	>55 <60	Inpatient	passed	236.969	99.9999	Sensitive	Sensitive	1	3	C	Unknown	Unknown	Unknown	Nil	SRR32914730
24-MYP-0013	23.4	QLD	2024	3	Nasopharyngeal_swab	NA extract	>5 <10	Community	failed	10.2204	97.6977	NA	Sensitive	NA	NA	NA	Unknown	Amoxicillin	21	Nil
24-MYP-0014	26.13	QLD	2024	3	nose_throat_swab	NA extract	<5	ED	failed	0.484202	32.8555	NA	Sensitive	NA	NA	NA	Unknown	Unknown	Unknown	Nil
24-MYP-0015	24.76	QLD	2024	3	nose_throat_swab	NA extract	>65 <70	Community	failed	0.529203	35.556	NA	Sensitive	NA	NA	NA	Unknown	Unknown	Unknown	Nil
24-MYP-0016	23.76	QLD	2024	3	Nasopharyngeal_swab	NA extract	>5 <10	Community	failed	3.02353	85.5187	NA	Sensitive	NA	NA	NA	Unknown	Unknown	Unknown	Nil
24-MYP-0017	26.09	QLD	2024	3	Nasopharyngeal_swab	NA extract	>5 <10	ED	failed	0.755666	48.24	NA	Sensitive	NA	NA	NA	Unknown	Unknown	Unknown	Nil
24-MYP-0018	21.12	QLD	2024	3	Sputum	NA extract	>65 <70	Community	passed	89.8678	99.9996	Sensitive	Sensitive	1	3	C	Unknown	Unknown	Unknown	Nil	SRR32914719
24-MYP-0019	24.67	QLD	2024	3	Nasopharyngeal_swab	NA extract	>5 <10	Community	failed	0.0925922	7.45679	NA	Sensitive	NA	NA	NA	Unknown	Unknown	Unknown	Nil
24-MYP-0020	22.83	QLD	2024	4	Sputum	NA extract	>35 <40	Community	passed	23.2257	99.8017	Sensitive	Sensitive	1	-	C	Unknown	Unknown	Unknown	Nil	SRR32914764
24-MYP-0021	21.36	QLD	2024	4	Nasopharyngeal_swab	NA extract	<5	Community	passed	21.8723	99.3162	Sensitive	Sensitive	2	7	G	Unknown	Unknown	Unknown	Nil	SRR32914753
24-MYP-0022	24.3	QLD	2024	4	Nasopharyngeal_swab	NA extract	>5 <10	Community	failed	0.689499	39.2246	NA	Sensitive	NA	NA	NA	Unknown	Unknown	Unknown	Nil
24-MYP-0023	24.23	QLD	2024	4	nose_throat_swab	NA extract	>5 <10	Community	failed	0.925504	53.129	NA	Sensitive	NA	NA	NA	Unknown	Unknown	Unknown	Nil
24-MYP-0024	22.95	QLD	2024	4	Sputum	NA extract	>40 <45	Community	passed	55.0382	99.4229	Sensitive	Sensitive	2	7	G	Unknown	Amoxicillin	Unknown	Nil	SRR32914714
24-MYP-0025	25.67	QLD	2024	4	Nasopharyngeal_swab	NA extract	>45 <50	Community	passed	34.4883	99.9996	Sensitive	Sensitive	1	3	C	Unknown	Unknown	Unknown	Nil	SRR32914703
24-MYP-0026	17.99	QLD	2024	4	Sputum	NA extract	>30 <35	Community	passed	154.891	99.4606	Sensitive	Sensitive	2	7	G	Unknown	Unknown	Unknown	Nil	SRR32914803
24-MYP-0027	26.19	QLD	2024	5	nose_throat_swab	NA extract	>5 <10	Community	failed	0.0847559	6.94898	NA	Sensitive	NA	NA	NA	Unknown	Unknown	Unknown	Nil
24-MYP-0028	26.37	QLD	2024	5	Nasopharyngeal_swab	NA extract	>15 <20	Community	failed	0.967987	56.6232	NA	Sensitive	NA	NA	NA	Unknown	Unknown	Unknown	Nil
24-MYP-0029	23.99	QLD	2024	5	Nasopharyngeal_swab	NA extract	<5	Community	failed	0.872302	51.827	NA	Sensitive	NA	NA	NA	Unknown	Unknown	Unknown	Nil
24-MYP-0030	25.58	QLD	2024	5	Nasopharyngeal_swab	NA extract	>40 <45	ED	failed	0.563052	36.9304	NA	Sensitive	NA	NA	NA	Unknown	Unknown	Unknown	Nil
24-MYP-0031	24.52	QLD	2024	5	Nasopharyngeal_swab	NA extract	<5	Community	failed	0.889881	51.0154	NA	Sensitive	NA	NA	NA	Unknown	Unknown	Unknown	Nil
24-MYP-0032	25.82	QLD	2024	5	Nasopharyngeal_swab	NA extract	>10 <15	Community	failed	0.316493	20.4814	NA	Sensitive	NA	NA	NA	Unknown	Unknown	Unknown	Nil
24-MYP-0033	25.5	QLD	2024	5	Nasopharyngeal_swab	NA extract	>35 <40	ED	failed	0.202469	14.6898	NA	Sensitive	NA	NA	NA	Unknown	Unknown	Unknown	Nil
24-MYP-0034	20.12	QLD	2024	6	nose_throat_swab	NA extract	>5 <10	Community	passed	30.3873	99.8992	Sensitive	Sensitive	1	17	F	Unknown	Unknown	Unknown	Nil	SRR32914792
24-MYP-0035	25.75	QLD	2024	6	nose_throat_swab	NA extract	>20 <25	Community	failed	0.479103	33.7495	NA	Sensitive	NA	NA	NA	Unknown	Unknown	Unknown	Nil
24-MYP-0036	23.45	QLD	2024	6	Nasopharyngeal_swab	NA extract	>10 <15	Community	passed	17.2548	99.9084	Sensitive	Sensitive	1	-	C	Unknown	Unknown	Unknown	Nil	SRR32914788
24-MYP-0037	23.41	QLD	2024	6	nose_throat_swab	NA extract	>25 <30	Community	passed	16.626	99.2437	Sensitive	Sensitive	2	7	G	Unknown	Unknown	Unknown	Nil	SRR32914787
24-MYP-0038	22.83	QLD	2024	6	nose_throat_swab	NA extract	>5 <10	Community	failed	9.82392	98.9776	NA	Sensitive	NA	NA	NA	Unknown	Unknown	Unknown	Nil
24-MYP-0039	23.5	QLD	2024	6	Nasopharyngeal_swab	NA extract	<5	Community	failed	0.734821	43.5755	NA	Sensitive	NA	NA	NA	Unknown	Unknown	Unknown	Nil
24-MYP-0040	25.82	QLD	2024	6	Nasopharyngeal_swab	NA extract	>20 <25	Community	failed	0.417487	29.6634	NA	Sensitive	NA	NA	NA	Unknown	Unknown	Unknown	Nil
24-MYP-0041	25.78	QLD	2024	7	Nasopharyngeal_swab	NA extract	>5 <10	Community	failed	0.328524	18.5785	NA	Sensitive	NA	NA	NA	Unknown	Unknown	Unknown	Nil
24-MYP-0042	25.01	QLD	2024	7	Nasopharyngeal_swab	NA extract	>5 <10	Community	failed	5.68802	98.4752	NA	Sensitive	NA	NA	NA	Unknown	Unknown	Unknown	Nil
24-MYP-0043	23.83	QLD	2024	7	nose_throat_swab	NA extract	>5 <10	Community	failed	1.06151	57.9564	NA	Sensitive	NA	NA	NA	Unknown	Unknown	Unknown	Nil
24-MYP-0044	23.24	QLD	2024	7	nose_throat_swab	NA extract	>5 <10	Community	failed	3.13118	88.4262	NA	Sensitive	NA	NA	NA	Unknown	Unknown	Unknown	Nil
24-MYP-0045	23.44	QLD	2024	7	Nasopharyngeal_swab	NA extract	<5	Community	failed	13.2592	99.6615	NA	Sensitive	NA	NA	NA	Unknown	Unknown	Unknown	Nil
24-MYP-0046	25.35	QLD	2024	7	Nasopharyngeal_swab	NA extract	<5	Community	failed	0.159022	12.0479	NA	Sensitive	NA	NA	NA	Unknown	Unknown	Unknown	Nil
24-MYP-0047	22.58	QLD	2024	7	Nasopharyngeal_swab	NA extract	<5	Community	failed	12.2594	99.2993	NA	Sensitive	NA	NA	NA	Unknown	Unknown	Unknown	Nil
24-MYP-0048	27.58	QLD	2024	8	nose_throat_swab	NA extract	>5 <10	Community	failed	0.0827263	6.22683	NA	Sensitive	NA	NA	NA	Unknown	Unknown	Unknown	Nil
24-MYP-0049	25.96	QLD	2024	8	nose_throat_swab	NA extract	<5	Community	failed	0.748186	46.475	NA	Sensitive	NA	NA	NA	Unknown	Unknown	Unknown	Nil
24-MYP-0050	23.26	QLD	2024	8	Nasopharyngeal_swab	NA extract	>50 <55	Community	passed	22.8324	99.9882	Sensitive	Sensitive	1	17	F	Unknown	Unknown	Unknown	Nil	SRR32914786
24-MYP-0051	32.23	QLD	2023	14	Nasopharyngeal_swab	NA extract	>55 <60	Community	failed	0.0077298	0.357523	NA	Sensitive	NA	NA	NA	Unknown	Unknown	Unknown	Nil
24-MYP-0052	30.43	QLD	2023	14	nose_throat_swab	NA extract	>30 <35	Community	failed	0.128104	8.60652	NA	Sensitive	NA	NA	NA	Unknown	Unknown	Unknown	Nil
24-MYP-0053	32.34	QLD	2023	14	Nasopharyngeal_swab	NA extract	>5 <10	Community	failed	0.00958661	0.620735	NA	Sensitive	NA	NA	NA	Unknown	Unknown	Unknown	Nil
24-MYP-0054	30.1	QLD	2023	14	Nasopharyngeal_swab	NA extract	>35 <40	Community	failed	0.0219009	1.78737	NA	Sensitive	NA	NA	NA	Unknown	Unknown	Unknown	Nil
24-MYP-0055	33.78	QLD	2023	14	Nasopharyngeal_swab	NA extract	>35 <40	Community	failed	0.0209835	0.757302	NA	Sensitive	NA	NA	NA	Unknown	Unknown	Unknown	Nil
24-MYP-0056	30.41	QLD	2023	14	nose_throat_swab	Primary Specimen	>10 <15	Community	failed	0.0676317	5.21464	NA	Sensitive	NA	NA	NA	Unknown	Unknown	Unknown	Nil
24-MYP-0057	34.26	QLD	2023	15	nose_throat_swab	Primary Specimen	>65 <70	Inpatient	failed	0.0422695	3.74609	NA	Resistant	NA	NA	NA	Unknown	Unknown	Unknown	Nil
24-MYP-0058	25.07	QLD	2023	15	nose_throat_swab	Primary Specimen	>30 <35	Community	passed	20.3544	99.9952	Sensitive	Sensitive	1	17	F	Unknown	Unknown	Unknown	Nil	SRR32914785
24-MYP-0059	28.98	QLD	2023	15	nose_throat_swab	Primary Specimen	>30 <35	Community	failed	2.01744	80.5246	NA	Sensitive	NA	NA	NA	Unknown	Unknown	Unknown	Nil
24-MYP-0060	25.05	QLD	2023	15	Nasopharyngeal_swab	Primary Specimen	<5	Community	passed	21.2063	99.4196	Sensitive	Sensitive	2	7	G	Unknown	Unknown	Unknown	Nil	SRR32914784
24-MYP-0061	33.66	QLD	2023	15	nose_throat_swab	Primary Specimen	>30 <35	Community	failed	0.119019	1.90936	NA	Sensitive	NA	NA	NA	Unknown	Unknown	Unknown	Nil
24-MYP-0062	31.89	QLD	2023	15	nose_throat_swab	Primary Specimen	>15 <20	Community	failed	0.101827	6.90513	NA	Sensitive	NA	NA	NA	Unknown	Unknown	Unknown	Nil
24-MYP-0063	ND	QLD	2023	15	nose_throat_swab	Primary Specimen	>5 <10	Community	failed	0.107782	2.64976	NA	Failed	NA	NA	NA	Unknown	Unknown	Unknown	Nil
24-MYP-0064	32.29	QLD	2023	16	nose_throat_swab	Primary Specimen	>10 <15	Community	failed	0.15374	9.98688	NA	Sensitive	NA	NA	NA	Unknown	Unknown	Unknown	Nil
24-MYP-0065	29.23	QLD	2023	16	nose_throat_swab	Primary Specimen	>35 <40	Community	failed	1.57015	72.489	NA	Sensitive	NA	NA	NA	Unknown	Unknown	Unknown	Nil
24-MYP-0066	30.5	QLD	2023	16	Throat_swab	Primary Specimen	>25 <30	Community	failed	2.04399	81.3708	NA	Sensitive	NA	NA	NA	Unknown	Amoxicillin	Unknown	Nil
24-MYP-0067	32.4	QLD	2023	16	Nasopharyngeal_swab	Primary Specimen	>30 <35	Community	failed	0.294021	18.7808	NA	Sensitive	NA	NA	NA	Unknown	Unknown	Unknown	Nil
24-MYP-0068	35.01	QLD	2023	16	site_not_specified	NA extract	>5 <10	Community	failed	0.116219	9.12755	NA	Sensitive	NA	NA	NA	Unknown	Unknown	Unknown	Nil
24-MYP-0069	35.15	QLD	2023	16	site_not_specified	NA extract	>5 <10	Community	failed	0.00394512	0.14759	NA	Sensitive	NA	NA	NA	Unknown	Unknown	Unknown	Nil
24-MYP-0070	28.41	QLD	2023	16	site_not_specified	NA extract	<5	Community	failed	0.0390924	3.33406	NA	Sensitive	NA	NA	NA	Unknown	Unknown	Unknown	Nil
24-MYP-0072	25.12	NSW	2019	n/a	site_not_specified	NA extract	>25 <30	Inpatient	passed	27.9071	99.9813	Sensitive	Sensitive	1	20	E	Unknown	Unknown	Unknown	Nil	SRR32914783
24-MYP-0073	31.35	NSW	2019	n/a	nose_throat_swab	NA extract	>5 <10	Inpatient	failed	0.589554	34.6247	NA	Resistant	NA	NA	NA	Unknown	Unknown	Unknown	Nil
24-MYP-0074	32.22	NSW	2019	n/a	Nose_swab	Nose	>30 <35	Inpatient	failed	0.0477359	3.23571	NA	Sensitive	NA	NA	NA	Unknown	Unknown	Unknown	Nil
24-MYP-0075	32.02	NSW	2019	n/a	Nose_swab	Nose	>5 <10	Inpatient	failed	0.159207	11.0063	NA	Sensitive	NA	NA	NA	Unknown	Unknown	Unknown	Nil
24-MYP-0076	27.38	NSW	2019	n/a	Nose_swab	Nose	>10 <15	Inpatient	passed	35.6898	99.4498	Sensitive	Sensitive	2	14	H	Unknown	Unknown	Unknown	Nil	SRR32914782
24-MYP-0077	30.71	NSW	2019	n/a	Nasopharyngeal_swab	NP	>65 <70	Inpatient	failed	0.179799	8.74639	NA	Resistant	NA	NA	NA	Unknown	Unknown	Unknown	Nil
24-MYP-0078	31.83	NSW	2017	n/a	Nose_swab	Nose	>50 <55	Inpatient	failed	0.413858	22.4268	NA	Sensitive	NA	NA	NA	Unknown	Unknown	Unknown	Nil
24-MYP-0079	25.41	NSW	2017	n/a	Sputum	Sputum	>30 <35	ICU	passed	78.4872	99.9996	Sensitive	Sensitive	1	3	C	Unknown	Unknown	Unknown	Nil	SRR32914781
24-MYP-0080	30.82	NSW	2016	n/a	Nasopharyngeal_swab	Nasophranrngeal	>35 <40	Community	failed	5.36627	93.7592	NA	Sensitive	NA	NA	NA	Unknown	Unknown	Unknown	Nil
24-MYP-0081	22.02	NSW	2018	n/a	Sputum	Sputum	>35 <40	Inpatient	passed	2579.32	100	Sensitive	Sensitive	1	17	F	Unknown	Unknown	Unknown	Nil
24-MYP-0082	30.96	NSW	2018	n/a	Lavage	Lavage	>20 <25	Inpatient	failed	0.397034	21.8061	NA	Sensitive	NA	NA	NA	Unknown	Unknown	Unknown	Nil
24-MYP-0083	24.97	NSW	2018	n/a	Lavage	Lavage	>5 <10	Inpatient	passed	1013.38	100	A2063G	Resistant	1	3	A	Unknown	Unknown	Unknown	Nil
24-MYP-0084	26.4	NSW	2018	n/a	Sputum	Sputum	>45 <50	Inpatient	failed	14.7606	99.3637	NA	Sensitive	NA	NA	NA	Unknown	Unknown	Unknown	Nil	SRR32914779
24-MYP-0085	30.11	NSW	2018	n/a	Lavage	Lavage	>20 <25	Inpatient	failed	0.50941	24.5987	NA	Sensitive	NA	NA	NA	Unknown	Unknown	Unknown	same_patient85_86
24-MYP-0086	30.72	NSW	2018	n/a	Lavage	Lavage	>20 <25	Inpatient	failed	0.428421	18.0861	NA	Sensitive	NA	NA	NA	Unknown	Unknown	Unknown	same_patient85_86
24-MYP-0087	27.2	NSW	2016	n/a	Throat_swab	Throat swab	>15 <20	Community	failed	20.6124	98.3285	NA	Resistant	NA	NA	NA	Unknown	Unknown	Unknown	Nil
24-MYP-0088	22.83	NSW	2016	n/a	Sputum	Sputum	>70 <75	Inpatient	passed	61.5567	99.39	Sensitive	Sensitive	2	14	H	Unknown	Unknown	Unknown	Nil	SRR32914778
24-MYP-0089	24.36	NSW	2016	n/a	Sputum	Sputum	>55 <60	Inpatient	passed	159.959	100	Sensitive	Sensitive	1	17	F	Unknown	Unknown	Unknown	Nil	SRR32914777
24-MYP-0091	26.78	ACT	2023	47	bronchial_wash	bronchial wash	>40 <45	Inpatient	failed	0.793822	49.5585	NA	Resistant	NA	NA	NA	Unknown	Amoxicillin	14	Nil
24-MYP-0092	35.01	ACT	2023	48	Nasopharyngeal_swab	Swab - throat-bilateral deep nasal	>5 <10	ED	failed	0.052019	4.36536	NA	Sensitive	NA	NA	NA	Unknown	Amoxicillin	7	Nil
24-MYP-0093	20.25	ACT	2023	48	Nasopharyngeal_swab	Swab - throat-bilateral deep nasal	>10 <15	Community	passed	88.5669	99.9957	Sensitive	Sensitive	1	3	C	Unknown	Unknown	Unknown	Nil	SRR32914776
24-MYP-0094	ND	ACT	2024	2	Nasopharyngeal_swab	Swab - throat-bilateral deep nasal	>15 <20	ICU	failed	0.0884327	6.19707	NA	Failed	NA	NA	NA	Unknown	Unknown	Unknown	Nil
24-MYP-0095	31.76	ACT	2024	2	Nasopharyngeal_swab	Swab - throat-bilateral deep nasal	>15 <20	ICU	failed	0.152118	2.84304	NA	Resistant	NA	NA	NA	Unknown	Unknown	Unknown	same_patient95_96
24-MYP-0096	ND	ACT	2024	2	Nasopharyngeal_swab	Swab - throat-bilateral deep nasal	>15 <20	ICU	failed	0.0449739	0.243615	NA	Failed	NA	NA	NA	Unknown	Unknown	Unknown	same_patient95_96
24-MYP-0097	35.52	ACT	2024	2	Nasopharyngeal_swab	Swab - throat-bilateral deep nasal	>5 <10	ED	failed	0.0278829	2.0011	NA	Sensitive	NA	NA	NA	Unknown	Amoxicillin	5	Nil
24-MYP-0099	21.18	ACT	2024	2	Sputum	Sputum	>15 <20	Community	passed	87.3922	99.4673	Sensitive	Sensitive	2	7	G	Unknown	Unknown	Unknown	Nil	SRR32914775
24-MYP-0100	28.71	ACT	2024	4	Nasopharyngeal_swab	Swab - throat-bilateral deep nasal	>45 <50	ED	failed	0.2141	11.7504	NA	Sensitive	NA	NA	NA	Unknown	Unknown	Unknown	Nil
24-MYP-0101	ND	ACT	2024	6	Nasopharyngeal_swab	Swab - throat-bilateral deep nasal	<5	Inpatient	failed	0.0026309	0.0927184	NA	Failed	NA	NA	NA	Unknown	Unknown	Unknown	same_patient103_102
24-MYP-0102	32.92	ACT	2024	6	Nasopharyngeal_swab	Swab - throat-bilateral deep nasal	<5	Inpatient	failed	0.0605866	3.00643	NA	Resistant	NA	NA	NA	Unknown	Unknown	Unknown	same_patient103_102
24-MYP-0103	35.55	ACT	2024	8	Nasopharyngeal_swab	Swab - throat-bilateral deep nasal	>10 <15	Inpatient	failed	0.0131729	0.633596	NA	Sensitive	NA	NA	NA	Unknown	Unknown	Unknown	Nil
24-MYP-0104	33.15	ACT	2024	7	Nasopharyngeal_swab	Swab - throat-bilateral deep nasal	>45 <50	Inpatient	failed	0.0959151	6.58411	NA	Sensitive	NA	NA	NA	Unknown	Unknown	Unknown	Nil
24-MYP-0105	28.61	NSW	2024	23	Nasopharyngeal_swab	nasopharyngeal swab	>10 <15	Community	passed	36.3389	99.4129	A2063G	Resistant	2	14	H	China	Unknown	Unknown	Nil	SRR32914746
24-MYP-0106	28.94	NSW	2024	23	Throat_swab	throat swab	>10 <15	Community	passed	50.2182	99.9863	A2063G	Resistant	1	3	A	Unknown	Unknown	Unknown	Nil	SRR32914745
24-MYP-0107	27.43	NSW	2024	23	Nasopharyngeal_swab	nasopharyngeal swab	>5 <10	Community	passed	58.6494	99.4384	Sensitive	Sensitive	2	7	G	Unknown	Unknown	Unknown	Nil	SRR32914744
24-MYP-0108	27.65	NSW	2024	7	Throat_swab	throat swab	>25 <30	Community	passed	81.5107	99.4547	Sensitive	Sensitive	2	7	G	Unknown	Unknown	Unknown	Nil	SRR32914743
24-MYP-0109	29.31	NSW	2024	6	nose_throat_swab	nose and throat swab	>10 <15	Community	passed	29.8008	99.4303	Sensitive	Sensitive	2	7	G	Unknown	Unknown	Unknown	Nil	SRR32914742
24-MYP-0110	29.31	NSW	2024	6	site_not_specified	site not specified	>5 <10	Community	passed	40.7339	99.9998	Sensitive	Sensitive	1	3	C	Unknown	Unknown	Unknown	Nil	SRR32914740
24-MYP-0111	27.93	NSW	2024	23	Nasopharyngeal_swab	nasopharyngeal swab	>10 <15	Community	passed	934.875	99.4899	Sensitive	Sensitive	2	7	G	Unknown	Unknown	Unknown	Nil	SRR32914739
24-MYP-0112	29.66	NSW	2024	6	Throat_swab	throat swab	>5 <10	Community	failed	10.711	99.9144	NA	Sensitive	NA	NA	NA	Unknown	Unknown	Unknown	Nil	SRR32914738
24-MYP-0113	29.91	NSW	2024	6	site_not_specified	site not specified	>5	Community	failed	7.47418	99.5997	NA	Sensitive	NA	NA	NA	Phillippines	Unknown	Unknown	Nil
24-MYP-0114	30.31	NSW	2024	7	Throat_swab	throat swab	<5	Community	passed	14.6187	99.9907	Sensitive	Sensitive	1	-	D	Unknown	Unknown	Unknown	Nil	SRR32914737
24-MYP-0115	29.97	NSW	2024	7	Throat_swab	throat swab	>5 <10	Community	failed	12.0883	99.9746	NA	Sensitive	NA	NA	NA	Unknown	Unknown	Unknown	Nil	SRR32914736
24-MYP-0116	30.07	NSW	2024	6	Nasopharyngeal_swab	nasopharyngeal swab	>10 <15	Community	passed	50.2954	100	Sensitive	Sensitive	1	3	C	Unknown	Unknown	Unknown	Nil	SRR32914735
24-MYP-0117	31.82	NSW	2024	6	Throat_swab	throat swab	>20 <25	Community	failed	11.6188	99.3087	NA	Sensitive	NA	NA	NA	Unknown	Unknown	Unknown	Nil	SRR32914734
24-MYP-0118	32.07	NSW	2024	18	Throat_swab	throat swab	>5 <10	Community	passed	165.755	100	Sensitive	Sensitive	1	3	C	Unknown	Unknown	Unknown	Nil	SRR32914733
24-MYP-0119	28.25	NSW	2024	6	Throat_swab	throat swab	>15 <20	Community	passed	74.7782	100	Sensitive	Sensitive	1	20	D	Unknown	Unknown	Unknown	Nil	SRR32914732
24-MYP-0120	27.91	NSW	2024	7	Nasopharyngeal_swab	nasopharyngeal swab	>5 <10	Community	passed	32.264	99.9901	Sensitive	Sensitive	1	3	C	Unknown	Unknown	Unknown	Nil	SRR32914731
24-MYP-0121	28.08	NSW	2024	7	Throat_swab	throat swab	>10 <15	Community	passed	38.8436	99.9998	Sensitive	Sensitive	1	17	F	Unknown	Unknown	Unknown	Nil	SRR32914729
24-MYP-0122	29.57	NSW	2024	7	Throat_swab	throat swab	>5 <10	Community	failed	8.83449	99.9405	NA	Sensitive	NA	NA	NA	Unknown	Unknown	Unknown	Nil
24-MYP-0123	31.31	NSW	2024	5	Throat_swab	throat swab	>10 <15	Community	failed	6.67252	99.3446	NA	Sensitive	NA	NA	NA	Unknown	Unknown	Unknown	Nil
24-MYP-0124	27.22	NSW	2024	5	Throat_swab	throat swab	>5 <10	Community	passed	49.3557	99.9989	Sensitive	Sensitive	1	-	B	Unknown	Unknown	Unknown	Nil	SRR32914728
24-MYP-0125	28.7	NSW	2024	5	site_not_specified	site not specified	>15 <20	Community	failed	7.71611	99.7815	NA	Sensitive	NA	NA	NA	Unknown	Unknown	Unknown	Nil
24-MYP-0126	27.5	NSW	2024	5	Throat_swab	throat swab	>10 <15	Community	passed	116.548	100	A2063G	Resistant	1	3	A	Unknown	Unknown	Unknown	Nil	SRR32914727
24-MYP-0127	31.54	NSW	2024	7	Nasopharyngeal_swab	nasopharyngeal swab	>5 <10	Community	failed	5.41892	98.7087	NA	Sensitive	NA	NA	NA	Unknown	Unknown	Unknown	Nil
24-MYP-0128	26.9	NSW	2024	14	nose_throat_swab	nose and throat swab	>20 <25	Community	passed	384.519	100	Sensitive	Sensitive	1	20	D	Unknown	Unknown	Unknown	Nil	SRR32914726
24-MYP-0129	28.18	NSW	2024	9	Throat_swab	throat swab	>10 <15	Community	passed	18.9331	99.9963	Sensitive	Sensitive	1	-	E	Unknown	Unknown	Unknown	Nil	SRR32914725
24-MYP-0130	29	NSW	2024	9	Throat_swab	throat swab	>15 <20	Community	passed	31.2803	99.9995	Sensitive	Sensitive	1	-	B	Unknown	Unknown	Unknown	Nil	SRR32914724
24-MYP-0131	30.9	NSW	2024	18	nose_throat_swab	nose and throat swab	>15 <20	Community	passed	14.1127	99.364	Sensitive	Sensitive	2	14	H	Unknown	Unknown	Unknown	Nil	SRR32914723
24-MYP-0132	31.21	NSW	2024	18	Throat_swab	throat swab	>30 <35	Community	passed	27.9092	99.3079	Sensitive	Sensitive	2	14	H	Unknown	Unknown	Unknown	Nil	SRR32914722
24-MYP-0133	26.7	NSW	2024	18	Nasopharyngeal_swab	nasopharyngeal swab	>5 <10	Community	passed	23.3199	99.983	A2063G	Resistant	1	3	A	Unknown	Unknown	Unknown	Nil	SRR32914721
24-MYP-0134	28.86	NSW	2024	18	Throat_swab	throat swab	>5 <10	Community	passed	53.5247	99.9998	Sensitive	Sensitive	1	3	C	Unknown	Unknown	Unknown	Nil	SRR32914720
24-MYP-0135	30.89	NSW	2024	14	Throat_swab	throat swab	>10 <15	Community	passed	23.9623	99.987	Sensitive	Sensitive	1	3	C	Unknown	Unknown	Unknown	Nil	SRR32914774
24-MYP-0136	26.26	NSW	2024	9	Throat_swab	throat swab	<5	Community	passed	159.623	100	A2063G	Resistant	1	3	A	Unknown	Unknown	Unknown	Nil	SRR32914773
24-MYP-0137	28.67	NSW	2024	9	Throat_swab	throat swab	>10 <15	Community	passed	33.8601	99.9891	Sensitive	Sensitive	1	3	C	Unknown	Unknown	Unknown	Nil	SRR32914772
24-MYP-0138	29.27	NSW	2024	9	Nasopharyngeal_swab	nasopharyngeal swab	>10 <15	Community	passed	20.2777	99.9998	Sensitive	Sensitive	1	20	E	Unknown	Unknown	Unknown	Nil	SRR32914771
24-MYP-0139	31.01	NSW	2024	9	site_not_specified	site not specified	>5 <10	Community	passed	15.2741	99.9885	Sensitive	Sensitive	1	-	D	Unknown	Unknown	Unknown	Nil	SRR32914770
24-MYP-0140	26.63	NSW	2024	8	Nasopharyngeal_swab	nasopharyngeal swab	<5	Community	passed	25.9719	99.9832	Sensitive	Sensitive	1	3	C	Unknown	Unknown	Unknown	Nil	SRR32914769
24-MYP-0141	25.68	NSW	2024	8	Throat_swab	throat swab	>5 <10	Community	failed	5.02986	98.5768	NA	Sensitive	NA	NA	NA	Unknown	Unknown	Unknown	Nil
24-MYP-0142	26.28	NSW	2024	8	site_not_specified	site not specified	>10 <15	Community	passed	26.7841	99.9998	Sensitive	Sensitive	1	20	D	Unknown	Unknown	Unknown	Nil	SRR32914768
24-MYP-0143	23.38	NSW	2024	9	Throat_swab	throat swab	>10 <15	Community	passed	45.2083	99.4363	Sensitive	Sensitive	2	7	G	Unknown	Unknown	Unknown	Nil	SRR32914767
24-MYP-0144	24.53	NSW	2024	8	Nasopharyngeal_swab	nasopharyngeal swab	>5 <10	Community	passed	26.8956	99.4285	Sensitive	Sensitive	2	7	G	Unknown	Unknown	Unknown	Nil	SRR32914766
24-MYP-0145	24.45	NSW	2024	9	site_not_specified	site not specified	>10 <15	Community	passed	20.285	99.9782	Sensitive	Sensitive	1	20	D	Unknown	Unknown	Unknown	Nil	SRR32914765
24-MYP-0146	21.79	NSW	2024	8	Nasopharyngeal_swab	nasopharyngeal swab	>5 <10	Community	passed	56.1133	99.4513	Sensitive	Sensitive	2	14	H	Unknown	Unknown	Unknown	Nil	SRR32914763
24-MYP-0147	23.42	NSW	2024	8	site_not_specified	site not specified	>10 <15	Community	passed	64.4265	99.9998	Sensitive	Sensitive	1	20	D	Unknown	Unknown	Unknown	Nil	SRR32914762
24-MYP-0148	24.15	NSW	2024	9	site_not_specified	site not specified	>25 <30	Community	passed	26.2855	99.3851	Sensitive	Sensitive	2	14	H	Unknown	Unknown	Unknown	Nil	SRR32914761
24-MYP-0150	26.56	NSW	2024	9	Nose_swab	nasal	>5 <10	Community	failed	9.95891	99.9484	NA	Resistant	NA	NA	NA	Unknown	Unknown	Unknown	Nil
24-MYP-0151	27.25	NSW	2024	9	site_not_specified	site not specified	<5	Inpatient	passed	160.06	99.9999	A2063G	Resistant	1	3	A	Unknown	Unknown	Unknown	Nil	SRR32914760
24-MYP-0152	22.44	NSW	2024	9	Throat_swab	throat swab	>5 <10	Community	passed	182.263	100	Sensitive	Failed	1	3	C	Unknown	Unknown	Unknown	Nil	SRR32914759
24-MYP-0153	24.72	NSW	2024	9	site_not_specified	site not specified	>10 <15	Community	passed	26.3865	99.9944	Sensitive	Sensitive	1	20	D	Unknown	Unknown	Unknown	Nil	SRR32914758
24-MYP-0154	22.68	SA	2024	8	site_not_specified	site not specified	>5 <10	Community	passed	585.626	100	A2063G	Resistant	1	3	A	Unknown	Unknown	Unknown	Nil
24-MYP-0155	21.65	SA	2024	9	Sputum	Extract	>40 <45	Community	passed	89.3164	100	Sensitive	Sensitive	1	3	C	Unknown	Unknown	Unknown	Nil	SRR32914757
24-MYP-0156	22.8	SA	2024	5	Swab_unspecified	Extract	>15 <20	Community	passed	23.9589	99.9993	Sensitive	Sensitive	1	19	E	Unknown	Unknown	Unknown	Nil	SRR32914756
24-MYP-0157	23.08	SA	2024	4	Swab_unspecified	Extract	>45 <50	Community	failed	6.40171	99.0671	NA	Sensitive	NA	NA	NA	Unknown	Unknown	Unknown	Nil
24-MYP-0158	26.6	SA	2024	5	Swab_unspecified	Extract	>40 <45	Inpatient	failed	3.66363	94.8764	NA	Sensitive	NA	NA	NA	Unknown	Unknown	Unknown	Nil
24-MYP-0159	24.02	SA	2024	5	Nasopharyngeal_swab	Extract	<5	ED	failed	7.27532	99.6831	NA	Sensitive	NA	NA	NA	Unknown	Unknown	Unknown	Nil
24-MYP-0160	24.16	SA	2024	5	nose_throat_swab	Extract	>10 <15	ED	failed	11.6484	99.9794	NA	Sensitive	NA	NA	NA	Unknown	Unknown	Unknown	Nil	SRR32914755
24-MYP-0161	24.45	SA	2024	5	Nasopharyngeal_swab	Extract	>10 <15	ED	failed	4.32267	95.9127	NA	Sensitive	NA	NA	NA	Unknown	Unknown	Unknown	Nil
24-MYP-0162	24.36	SA	2024	9	nose_throat_swab	Extract	>20 <25	Inpatient	failed	10.2181	99.3092	NA	Sensitive	NA	NA	NA	Unknown	Unknown	Unknown	Nil	SRR32914754
24-MYP-0163	24.59	SA	2024	5	Swab_unspecified	Extract	<5	Community	failed	0.254522	20.7199	NA	Sensitive	NA	NA	NA	Unknown	Unknown	Unknown	Nil
24-MYP-0164	25.14	SA	2024	5	Swab_unspecified	Extract	>10 <15	Inpatient	failed	5.62826	98.7203	NA	Sensitive	NA	NA	NA	Unknown	Unknown	Unknown	Nil
24-MYP-0165	26.23	SA	2024	5	nose_throat_swab	Extract	>15 <20	Community	failed	3.55901	94.1276	NA	Sensitive	NA	NA	NA	Unknown	Unknown	Unknown	Nil
24-MYP-0166	27.04	SA	2024	1	nose_throat_swab	Extract	>5	Inpatient	failed	2.3301	86.8139	NA	Sensitive	NA	NA	NA	Unknown	Unknown	Unknown	Nil
24-MYP-0167	28.21	SA	2024	5	Swab_unspecified	Extract	>10 <15	Community	failed	0.290958	23.5294	NA	Sensitive	NA	NA	NA	Unknown	Unknown	Unknown	Nil
24-MYP-0168	26.64	SA	2024	9	nose_throat_swab	Extract	>35 <40	ED	failed	3.25262	92.0205	NA	Sensitive	NA	NA	NA	Unknown	Unknown	Unknown	Nil
24-MYP-0169	25.22	SA	2024	5	Swab_unspecified	Extract	>10 <15	Community	failed	3.26253	93.7263	NA	Sensitive	NA	NA	NA	Unknown	Unknown	Unknown	Nil
24-MYP-0170	25.91	SA	2024	14	nose_throat_swab	Extract	>5 <10	ED	failed	0.747893	48.0908	NA	Sensitive	NA	NA	NA	Unknown	Unknown	Unknown	Nil
24-MYP-0171	27.12	SA	2024	5	nose_throat_swab	Extract	>15 <20	ED	failed	0.762816	50.8005	NA	Sensitive	NA	NA	NA	Unknown	Unknown	Unknown	Nil
24-MYP-0172	30.24	SA	2024	5	Nasopharyngeal_swab	Extract	>45 <50	Community	failed	0.3806	28.6991	NA	Sensitive	NA	NA	NA	Unknown	Unknown	Unknown	Nil
24-MYP-0173	28.26	SA	2024	1	Nasopharyngeal_swab	Extract	>5	ED	failed	0.384002	26.274	NA	Resistant	NA	NA	NA	Unknown	Unknown	Unknown	Nil
24-MYP-0174	27.79	SA	2024	18	nose_throat_swab	Extract	>10 <15	Community	failed	0.296228	23.0346	NA	Sensitive	NA	NA	NA	Unknown	Unknown	Unknown	Nil
24-MYP-0175	28.18	SA	2024	5	nose_throat_swab	Extract	>30 <35	ED	failed	0.63933	43.2218	NA	Sensitive	NA	NA	NA	Unknown	Unknown	Unknown	Nil
24-MYP-0176	27.96	SA	2024	14	nose_throat_swab	Extract	>5 <10	ED	failed	0.149896	13.0696	NA	Sensitive	NA	NA	NA	Unknown	Unknown	Unknown	Nil
24-MYP-0177	28.04	SA	2024	5	nose_throat_swab	Extract	>15 <20	Community	failed	0.16855	10.1827	NA	Sensitive	NA	NA	NA	Unknown	Unknown	Unknown	Nil
24-MYP-0178	27.54	SA	2024	9	nose_throat_swab	Extract	<5	ED	failed	0.310905	24.485	NA	Sensitive	NA	NA	NA	Unknown	Unknown	Unknown	Nil
24-MYP-0179	30.42	SA	2024	1	nose_throat_swab	Extract	>40 <45	Community	failed	0.19531	15.3021	NA	Sensitive	NA	NA	NA	Unknown	Unknown	Unknown	Nil
24-MYP-0180	30.84	SA	2024	5	Nasopharyngeal_swab	Extract	>10 <15	ED	failed	0.09896	7.94304	NA	Sensitive	NA	NA	NA	Unknown	Unknown	Unknown	Nil
24-MYP-0181	30.69	SA	2024	5	Nasopharyngeal_swab	Extract	>10 <15	Community	failed	0.0339298	2.91408	NA	Sensitive	NA	NA	NA	Unknown	Unknown	Unknown	Nil
24-MYP-0182	29.12	SA	2024	5	Nasopharyngeal_swab	Extract	<5	ED	failed	0.0238324	1.86882	NA	Sensitive	NA	NA	NA	Unknown	Unknown	Unknown	Nil
24-MYP-0183	33.6	SA	2024	5	Swab_unspecified	Extract	>45 <50	Community	failed	0.0557866	0.747504	NA	Sensitive	NA	NA	NA	Unknown	Unknown	Unknown	Nil
24-MYP-0184	31.64	SA	2024	5	nose_throat_swab	Extract	>15 <20	ED	failed	0.100474	8.49751	NA	Sensitive	NA	NA	NA	Unknown	Unknown	Unknown	Nil
24-MYP-0185	16.46	SA	2024	7	Sputum	Extract	>50 <55	ED	passed	240.527	100	Sensitive	Sensitive	1	17	F	Unknown	Unknown	Unknown	Nil	SRR32914752
24-MYP-0186	23.74	SA	2024	7	Swab_unspecified	Extract	<5	Community	failed	3.59684	94.1638	NA	Sensitive	NA	NA	NA	Unknown	Unknown	Unknown	Nil
24-MYP-0187	21.08	SA	2024	7	Sputum	Extract	>30 <35	Community	passed	13.9781	99.9874	Sensitive	Sensitive	1	17	F	Unknown	Unknown	Unknown	Nil	SRR32914751
24-MYP-0188	23.79	SA	2024	8	nose_throat_swab	Extract	>10 <15	Community	failed	8.54118	99.8856	NA	Sensitive	NA	NA	NA	Unknown	Unknown	Unknown	Nil
24-MYP-0189	25.13	SA	2024	7	Nasopharyngeal_swab	Extract	>5 <10	Community	failed	0.4216	29.8366	NA	Sensitive	NA	NA	NA	Unknown	Unknown	Unknown	Nil
24-MYP-0190	22.82	SA	2024	7	nose_throat_swab	Extract	>5 <10	Inpatient	passed	21.5737	99.9983	Sensitive	Sensitive	1	17	F	Unknown	Unknown	Unknown	Nil	SRR32914750
24-MYP-0191	25.43	SA	2024	7	Throat_swab	Extract	>5 <10	Community	failed	1.87981	79.861	NA	Sensitive	NA	NA	NA	Unknown	Unknown	Unknown	Nil
24-MYP-0192	24.8	SA	2024	7	Nose_swab	Extract	>5 <10	Community	failed	0.223461	17.8154	NA	Sensitive	NA	NA	NA	Unknown	Unknown	Unknown	Nil
24-MYP-0193	27.02	SA	2024	6	Nasopharyngeal_swab	Extract	>10 <15	Community	failed	0.450071	34.2724	NA	Sensitive	NA	NA	NA	Unknown	Unknown	Unknown	Nil
24-MYP-0194	25.68	SA	2024	8	Nasopharyngeal_swab	Extract	>5 <10	ED	failed	2.75649	90.0387	NA	Sensitive	NA	NA	NA	Unknown	Unknown	Unknown	Nil
24-MYP-0195	26.75	SA	2024	8	nose_throat_swab	Extract	>5 <10	ED	failed	0.914884	56.6744	NA	Sensitive	NA	NA	NA	Unknown	Unknown	Unknown	Nil
24-MYP-0196	28.73	SA	2024	8	Throat_swab	Extract	>15 <20	Community	failed	0.17566	14.7395	NA	Sensitive	NA	NA	NA	Unknown	Unknown	Unknown	Nil
24-MYP-0197	25.31	SA	2024	6	Nose_swab	Extract	<5	Community	failed	2.89715	92.6989	NA	Sensitive	NA	NA	NA	Unknown	Unknown	Unknown	Nil
24-MYP-0198	26.79	SA	2024	7	Nasopharyngeal_swab	Extract	>45 <50	Inpatient	failed	0.465832	35.0636	NA	Sensitive	NA	NA	NA	Unknown	Unknown	Unknown	Nil
24-MYP-0199	28.2	SA	2024	6	Nasopharyngeal_swab	Extract	>10 <15	ED	failed	0.171533	13.9194	NA	Sensitive	NA	NA	NA	Unknown	Unknown	Unknown	Nil
24-MYP-0200	29.17	SA	2024	8	nose_throat_swab	Extract	>5 <10	Inpatient	failed	0.351303	27.5009	NA	Sensitive	NA	NA	NA	Unknown	Unknown	Unknown	Nil
24-MYP-0201	30.38	SA	2024	7	Swab_unspecified	Extract	>10 <15	Community	failed	0.35677	26.9543	NA	Sensitive	NA	NA	NA	Unknown	Unknown	Unknown	Nil
24-MYP-0202	27.38	VIC	2024	10	Swab_unspecified	20uL RNA	>25 <30	Inpatient	passed	30.2489	99.3921	Sensitive	Sensitive	2	14	H	Unknown	Unknown	Unknown	Nil	SRR32914749
24-MYP-0203	23.63	VIC	2024	10	site_not_specified	20uL RNA	>10 <15	Inpatient	passed	20.3894	99.9248	Sensitive	Sensitive	1	3	C	Unknown	Unknown	Unknown	Nil	SRR32914748
24-MYP-0204	21.95	VIC	2024	10	site_not_specified	20uL RNA	>35 <40	Unknown	failed	10.7984	99.3308	NA	Sensitive	NA	NA	NA	Unknown	Unknown	Unknown	Nil
24-MYP-0205	29.36	VIC	2024	10	site_not_specified	20uL RNA	>35 <40	Community	failed	0.374664	26.7569	NA	Resistant	NA	NA	NA	Unknown	Unknown	Unknown	Nil
24-MYP-0206	29.75	VIC	2024	9	site_not_specified	20uL RNA	<5	ED	failed	8.2739	99.166	NA	Resistant	NA	NA	NA	Unknown	Unknown	Unknown	Nil
24-MYP-0207	25.52	VIC	2024	9	site_not_specified	20uL RNA	>10 <15	Inpatient	passed	43.7997	99.9998	A2063G	Resistant	1	3	A	Unknown	Unknown	Unknown	Nil	SRR32914747
24-MYP-0208	21.7	VIC	2024	9	site_not_specified	20uL RNA	>65 <70	Community	failed	9.86607	99.319	NA	Sensitive	NA	NA	NA	Unknown	Unknown	Unknown	Nil
24-MYP-0209	29.46	VIC	2024	9	site_not_specified	20uL RNA	>35 <40	Inpatient	failed	0.857896	51.3857	NA	Resistant	NA	NA	NA	Unknown	Unknown	Unknown	Nil
24-MYP-0210	28.48	VIC	2024	8	site_not_specified	20uL RNA	>25 <30	inpatient	failed	5.16529	98.3634	NA	Resistant	NA	NA	NA	Unknown	Unknown	Unknown	Nil
24-MYP-0211	18.47	VIC	2024	8	Sputum	200uL processed sample	>10 <15	Unknown	passed	40.6791	99.4161	Sensitive	Sensitive	2	14	H	Unknown	Unknown	Unknown	Nil	SRR32914718
24-MYP-0212	26.1	VIC	2024	7	Sputum	200uL processed sample	>10 <15	Unknown	failed	3.85487	94.6835	NA	Sensitive	NA	NA	NA	Unknown	Unknown	Unknown	Nil
24-MYP-0213	22.41	VIC	2024	7	Sputum	200uL processed sample	>15 <20	Inpatient	passed	20.9164	99.9988	Sensitive	Sensitive	1	3	C	Unknown	Unknown	Unknown	Nil	SRR32914717
24-MYP-0214	25.29	VIC	2024	7	Sputum	200uL processed sample	<5	Inpatient	failed	0.179618	12.9381	NA	Sensitive	NA	NA	NA	Unknown	Unknown	Unknown	Nil
24-MYP-0215	18.87	VIC	2024	7	Sputum	200uL processed sample	>30 <35	Community	passed	38.5651	99.9942	Sensitive	Sensitive	1	3	C	Unknown	Unknown	Unknown	Nil	SRR32914716
24-MYP-0216	22.1	VIC	2024	7	Sputum	20uL RNA	>40 <45	Inpatient	passed	54.4768	99.4556	Sensitive	Sensitive	2	7	G	Unknown	Unknown	Unknown	Nil	SRR32914715
24-MYP-0217	27.83	VIC	2024	6	site_not_specified	20uL RNA	>5 <10	Community	failed	4.66049	97.9734	NA	Resistant	NA	NA	NA	Unknown	Unknown	Unknown	Nil
24-MYP-0218	25.1	VIC	2024	5	Swab_unspecified	20uL RNA	>35 <40	Community	passed	65.7836	100	Sensitive	Sensitive	1	3	C	Unknown	Unknown	Unknown	Nil	SRR32914713
24-MYP-0219	20.14	VIC	2024	5	Sputum	20uL RNA	>50 <55	Unknown	passed	14.6353	99.9995	Sensitive	Sensitive	1	-	C	Unknown	Unknown	Unknown	Nil	SRR32914712
24-MYP-0220	25.21	VIC	2024	5	Sputum	200uL processed sample	>5 <10	Inpatient	failed	7.41799	99.3026	NA	Sensitive	NA	NA	NA	Unknown	Unknown	Unknown	Nil
24-MYP-0221	20.61	VIC	2024	5	Sputum	200uL processed sample	>10 <15	Inpatient	passed	21.1134	99.4045	Sensitive	Sensitive	2	7	G	Unknown	Unknown	Unknown	Nil	SRR32914711
24-MYP-0222	19.78	VIC	2024	4	Sputum	200uL processed sample	>35 <40	Inpatient	passed	19.608	99.9896	Sensitive	Sensitive	1	3	C	Unknown	Unknown	Unknown	Nil	SRR32914710
24-MYP-0223	26.2	VIC	2024	4	Swab_unspecified	200uL processed sample	<5	Community	failed	3.43112	93.609	NA	Sensitive	NA	NA	NA	Unknown	Unknown	Unknown	Nil
24-MYP-0224	30.77	VIC	2024	4	FLD	200uL processed sample	>15 <20	Inpatient	failed	0.0364566	1.77929	NA	Resistant	NA	NA	NA	Unknown	Unknown	Unknown	Nil
24-MYP-0225	18.11	VIC	2024	4	Sputum	200uL processed sample	>15 <20	Inpatient	passed	78.7439	99.9998	A2063G	Resistant	1	3	A	Unknown	Unknown	Unknown	Nil	SRR32914709
24-MYP-0226	21.88	VIC	2024	4	Swab_unspecified	200uL processed sample	>15 <20	Community	failed	7.87763	99.4602	NA	Sensitive	NA	NA	NA	Unknown	Unknown	Unknown	Nil
24-MYP-0227	18	VIC	2024	4	Sputum	200uL processed sample	>5 <10	Inpatient	passed	164.409	100	Sensitive	Sensitive	1	3	C	Unknown	Unknown	Unknown	Nil	SRR32914708
24-MYP-0228	26	VIC	2024	4	FLD	200uL processed sample	>5 <10	Inpatient	failed	3.23006	93.8491	NA	Sensitive	NA	NA	NA	Unknown	Unknown	Unknown	Nil
24-MYP-0229	22.34	VIC	2024	4	Swab_unspecified	200uL processed sample	>5 <10	Community	failed	14.4226	99.9315	NA	Sensitive	NA	NA	NA	Unknown	Unknown	Unknown	Nil	SRR32914707
24-MYP-0230	22.45	VIC	2024	4	Sputum	200uL processed sample	>10 <15	ED	passed	22.0591	99.9993	Sensitive	Sensitive	1	3	C	Unknown	Unknown	Unknown	Nil	SRR32914706
24-MYP-0231	21.83	VIC	2024	2	Sputum	200uL processed sample	>5 <10	Inpatient	failed	12.9682	99.9683	NA	Sensitive	NA	NA	NA	Unknown	Unknown	Unknown	Nil
24-MYP-0232	26.01	VIC	2024	2	Sputum	200uL processed sample	>5 <10	Inpatient	failed	0.690798	44.9891	NA	Resistant	NA	NA	NA	Unknown	Unknown	Unknown	Nil
24-MYP-0233	20.64	VIC	2024	1	Sputum	200uL processed sample	>15 <20	Inpatient	passed	35.3954	99.9979	A2063G	Resistant	1	3	A	Unknown	Unknown	Unknown	Nil	SRR32914705
24-MYP-0234	18.11	VIC	2023	52	Sputum	200uL processed sample	>15 <20	Inpatient	passed	36.3004	99.427	Sensitive	Sensitive	2	7	G	Unknown	Unknown	Unknown	Nil	SRR32914704
24-MYP-0235	23.91	VIC	2023	51	Swab_unspecified	200uL processed sample	>15 <20	Community	failed	4.66983	97.4454	NA	Resistant	NA	NA	NA	Unknown	Unknown	Unknown	Nil
24-MYP-0236	23.24	VIC	2023	50	Sputum	200uL processed sample	>40 <45	Inpatient	failed	10.0659	99.0941	NA	Resistant	NA	NA	NA	Unknown	Unknown	Unknown	Nil
24-MYP-0237	23.57	VIC	2023	47	Sputum	200uL processed sample	<5	Inpatient	passed	14.6448	99.9396	Sensitive	Sensitive	1	3	C	Unknown	Unknown	Unknown	Nil	SRR32914702
24-MYP-0238	25.44	VIC	2023	40	Swab_unspecified	200uL processed sample	>5 <10	Community	failed	2.62269	85.4097	NA	Sensitive	NA	NA	NA	Unknown	Unknown	Unknown	Nil
24-MYP-0239	23.82	VIC	2020	n/a	Sputum	200uL processed sample	>5 <10	inpatient	failed	0.0912143	7.08028	NA	Sensitive	NA	NA	NA	Unknown	Unknown	Unknown	Nil
24-MYP-0240	22.39	VIC	2016	n/a	Swab_unspecified	200uL processed sample	>65 <70	Inpatient	passed	22.5865	99.4046	Sensitive	Sensitive	2	-	H	Unknown	Unknown	Unknown	Nil	SRR32914701
24-MYP-0241	17.1	VIC	2016	n/a	Lavage	200uL processed sample	>5 <10	Inpatient	passed	149.8	100	Sensitive	Sensitive	1	20	E	Unknown	Unknown	Unknown	Nil
24-MYP-0242	16.56	VIC	2016	n/a	Lavage	200uL processed sample	>5 <10	Inpatient	passed	271.107	100	Sensitive	Sensitive	1	20	E	Unknown	Unknown	Unknown	Nil	SRR32914700
24-MYP-0243	16.9	WA	2023	48	Sputum	Extract	>20 <25	Unknown	passed	71.3671	99.4601	A2063G	Resistant	2	14	H	Unknown	Unknown	Unknown	Nil	SRR32914699
24-MYP-0244	18.63	WA	2024	1	Sputum	Extract	>30 <35	Inpatient	passed	26.1723	99.425	Sensitive	Sensitive	2	7	G	Unknown	Unknown	Unknown	Nil	SRR32914698
24-MYP-0245	20.66	WA	2024	1	Sputum	Extract	>5 <10	Unknown	passed	18.8096	99.9955	Sensitive	Sensitive	1	-	F	Unknown	Unknown	Unknown	Nil	SRR32914697
24-MYP-0246	22.24	WA	2024	5	Nasopharyngeal_swab	Extract	>10 <15	Inpatient	passed	31.3641	99.9881	Sensitive	Sensitive	1	17	F	Unknown	Unknown	Unknown	Nil	SRR32914696
24-MYP-0247	24.06	WA	2023	48	Sputum	Extract	>10 <15	Unknown	passed	46.6933	99.4252	Sensitive	Sensitive	2	14	H	Unknown	Unknown	Unknown	Nil	SRR32914695
24-MYP-0248	24.74	WA	2023	40	Lavage	Extract	>45 <50	Inpatient	failed	0.925593	56.6432	NA	Resistant	NA	NA	NA	Unknown	Unknown	Unknown	Nil
24-MYP-0249	26.7	WA	2024	5	Swab_unspecified	Extract	>10 <15	Unknown	passed	26.7971	99.9994	Sensitive	Sensitive	1	-	B	Unknown	Unknown	Unknown	Nil	SRR32914694
24-MYP-0250	27.18	WA	2024	1	Sputum	Extract	>10 <15	Unknown	failed	3.38635	92.8811	NA	Sensitive	NA	NA	NA	Unknown	Unknown	Unknown	Nil
24-MYP-0251	29.64	WA	2023	48	nose_throat_swab	Extract	>10 <15	Inpatient	failed	5.73276	99.2646	NA	Sensitive	NA	NA	NA	Unknown	Unknown	Unknown	Nil
24-MYP-0252	28.95	WA	2024	5	Nasopharyngeal_swab	Extract	>5 <10	Inpatient	failed	1.10312	63.402	NA	Sensitive	NA	NA	NA	Unknown	Unknown	Unknown	Nil
24-MYP-0253	34.34	WA	2023	40	Nasopharyngeal_swab	Extract	>5 <10	Inpatient	failed	2.86204	84.4553	NA	Sensitive	NA	NA	NA	Unknown	Unknown	Unknown	Nil
24-MYP-0254	26.01	WA	2023	40	Nasopharyngeal_swab	Extract	<5	Inpatient	failed	0.173191	13.1952	NA	Sensitive	NA	NA	NA	Unknown	Unknown	Unknown	Nil
24-MYP-0255	25.94	WA	2024	1	Nasopharyngeal_swab	Extract	>80 <85	Inpatient	failed	2.47662	86.2501	NA	Sensitive	NA	NA	NA	Unknown	Unknown	Unknown	Nil
24-MYP-0256	27.05	WA	2024	1	Throat_swab	Extract	>5 <10	Inpatient	failed	0.228914	18.5229	NA	Sensitive	NA	NA	NA	Unknown	Unknown	Unknown	Nil
24-MYP-0257	27.57	WA	2023	40	Nasopharyngeal_swab	Extract	>10 <15	Inpatient	failed	3.11896	92.2174	NA	Resistant	NA	NA	NA	Unknown	Unknown	Unknown	Nil
24-MYP-0258	26.12	WA	2023	31	Nasopharyngeal_swab	Extract	>15 <20	Inpatient	failed	0.591041	39.7438	NA	Sensitive	NA	NA	NA	Unknown	Unknown	Unknown	Nil
24-MYP-0259	28.26	WA	2024	1	Nasopharyngeal_swab	Extract	<5	Inpatient	failed	0.049981	2.85467	NA	Sensitive	NA	NA	NA	Unknown	Unknown	Unknown	Nil
24-MYP-0260	20.9	WA	2014	n/a	Sputum	Extract	>60 <65	Unknown	passed	38.1426	99.9944	Sensitive	Sensitive	1	20	E	Unknown	Unknown	Unknown	Nil	SRR32914693
24-MYP-0261	20.27	WA	2014	n/a	Sputum	Extract	>70 <75	Community	passed	72.1979	99.4421	Sensitive	Sensitive	2	14	H	Unknown	Unknown	Unknown	Nil	SRR32914802
24-MYP-0262	21.53	WA	2014	n/a	Sputum	Extract	>30 <35	Inpatient	passed	105.415	99.4572	Sensitive	Sensitive	2	14	H	Unknown	Unknown	Unknown	Nil
24-MYP-0263	23.89	WA	2014	n/a	Sputum	Extract	>40 <45	Unknown	failed	0.650128	39.0651	NA	Sensitive	NA	NA	NA	Unknown	Unknown	Unknown	Nil
24-MYP-0264	24.68	WA	2014	n/a	Sputum	Extract	>35 <40	Inpatient	failed	0.346119	24.3263	NA	Sensitive	NA	NA	NA	Unknown	Unknown	Unknown	Nil
24-MYP-0265	22.82	WA	2014	n/a	Sputum	Extract	>20 <25	Inpatient	passed	27.4765	99.9983	Sensitive	Sensitive	1	3	C	Unknown	Unknown	Unknown	Nil	SRR32914801
24-MYP-0266	25.57	WA	2023	40	Sputum	Extract	>45 <50	Unknown	failed	8.29468	99.3896	NA	Sensitive	NA	NA	NA	Unknown	Unknown	Unknown	Nil
24-MYP-0267	29.06	WA	2021	n/a	Sputum	Extract	>45 <50	Inpatient	failed	0.146431	12.0193	NA	Sensitive	NA	NA	NA	Unknown	Unknown	Unknown	Nil
24-MYP-0268	22.14	WA	2023	40	Sputum	Extract	>35 <40	Unknown	passed	18.1694	99.926	Sensitive	Sensitive	1	17	F	Unknown	Unknown	Unknown	Nil	SRR32914800
24-MYP-0269	20.65	WA	2023	40	Tracheal_Aspirate	Extract	>15 <20	Inpatient	passed	19.1688	99.9961	A2063G	Resistant	1	-	A	Unknown	Unknown	Unknown	Nil
24-MYP-0270	16.85	NSW	2024	16	Lavage	extract (on site)	>30 <35	ICU	passed	616.468	99.4501	A2063G	Sensitive	2	14	H	Unknown	Unknown	Unknown	Nil
24-MYP-0271	20.26	QLD	2024	20	nose_throat_swab	NA extract	>5 <10	Inpatient	passed	87.5687	99.9993	Sensitive	Sensitive	1	17	F	Unknown	Unknown	Unknown	Nil	SRR32914799
24-MYP-0272	18.79	QLD	2024	22	nose_throat_swab	NA extract	>15 <20	Inpatient	passed	44.475	99.9952	Sensitive	Sensitive	1	-	C	Unknown	Unknown	Unknown	Nil	SRR32914798
24-MYP-0273	21.57	QLD	2024	19	nose_throat_swab	NA extract	>90 <95	Inpatient	passed	17.0555	99.3575	Sensitive	Sensitive	2	-	G	Unknown	Unknown	Unknown	Nil
24-MYP-0274	20.99	QLD	2024	19	Sputum	NA extract	>60 <65	Inpatient	passed	45.1818	99.9903	Sensitive	Sensitive	1	3	C	Unknown	Unknown	Unknown	Nil	SRR32914797
24-MYP-0275	22.17	QLD	2024	21	Nasopharyngeal_swab	NA extract	>15 <20	Inpatient	failed	4.16942	93.583	NA	Sensitive	NA	NA	NA	Unknown	Unknown	Unknown	Nil
24-MYP-0276	24.13	QLD	2024	19	nose_throat_swab	NA extract	>30 <35	Inpatient	passed	18.5312	99.9771	Sensitive	Sensitive	1	20	E	Unknown	Unknown	Unknown	Nil	SRR32914796
24-MYP-0277	24.3	QLD	2024	20	Nasopharyngeal_swab	NA extract	>90 <95	Inpatient	failed	7.93222	99.6672	NA	Sensitive	NA	NA	NA	Unknown	Unknown	Unknown	Nil
24-MYP-0278	23.99	QLD	2024	20	Nasopharyngeal_swab	NA extract	>35 <40	Inpatient	failed	0.676473	40.8735	NA	Sensitive	NA	NA	NA	Unknown	Unknown	Unknown	Nil
24-MYP-0279	22.65	QLD	2024	21	Nasopharyngeal_swab	NA extract	>30 <35	Inpatient	failed	2.15103	78.4975	NA	Resistant	NA	NA	NA	Unknown	Unknown	Unknown	Nil
24-MYP-0281	17.45	ACT	2024	20	Nasopharyngeal_swab	Primary Specimen	>40 <45	Inpatient	passed	91.6733	99.992	A2063G	Resistant	1	3	A	Unknown	Unknown	Unknown	Nil
24-MYP-0282	26.12	ACT	2024	12	Nasopharyngeal_swab	Primary Specimen	>50 <55	Community	failed	9.24725	99.2123	NA	Sensitive	NA	NA	NA	Unknown	Unknown	Unknown	Nil
24-MYP-0283	24.91	ACT	2024	15	Nasopharyngeal_swab	Primary Specimen	>30 <35	Community	passed	21.0232	99.3756	Sensitive	Sensitive	2	14	H	Unknown	Unknown	Unknown	Nil
24-MYP-0284	25.02	ACT	2024	19	Nasopharyngeal_swab	Primary Specimen	>5 <10	Inpatient	failed	2.75836	88.4882	NA	Sensitive	NA	NA	NA	Unknown	Unknown	Unknown	Nil
24-MYP-0285	26.58	ACT	2024	12	Nasopharyngeal_swab	Primary Specimen	>15 <20	Community	failed	2.31133	85.0629	NA	Sensitive	NA	NA	NA	Unknown	Unknown	Unknown	Nil
24-MYP-0286	29.57	ACT	2024	20	Nasopharyngeal_swab	Primary Specimen	>5 <10	Community	failed	NA	NA	NA	Sensitive	NA	NA	NA	Unknown	Unknown	Unknown	Nil
24-MYP-0287	25.55	ACT	2024	20	Nasopharyngeal_swab	Primary Specimen	>25 <30	Community	failed	1.12707	60.6223	NA	Sensitive	NA	NA	NA	Unknown	Unknown	Unknown	Nil
24-MYP-0288	28.08	ACT	2024	12	Nasopharyngeal_swab	Primary Specimen	>45 <50	Community	Not attempted	NA	NA	NA	Sensitive	NA	NA	NA	Unknown	Unknown	Unknown	Nil
24-MYP-0289	28.04	ACT	2024	15	Nasopharyngeal_swab	Primary Specimen	>15 <20	Community	failed	3.9057	95.427	NA	Sensitive	NA	NA	NA	Unknown	Unknown	Unknown	Nil
24-MYP-0290	27.89	ACT	2024	20	Nasopharyngeal_swab	Primary Specimen	>40 <45	Community	failed	0.388616	27.9164	NA	Sensitive	NA	NA	NA	Unknown	Unknown	Unknown	Nil
24-MYP-0291	29.16	ACT	2024	17	Nasopharyngeal_swab	Primary Specimen	<5	Community	Not attempted	NA	NA	NA	Resistant	NA	NA	NA	Unknown	Unknown	Unknown	Nil
24-MYP-0292	27.86	ACT	2024	15	Nasopharyngeal_swab	Primary Specimen	>40 <45	Community	failed	0.531612	37.0976	NA	Sensitive	NA	NA	NA	Unknown	Unknown	Unknown	Nil
24-MYP-0293	28.03	ACT	2024	16	Nasopharyngeal_swab	Primary Specimen	>10 <15	Inpatient	Not attempted	NA	NA	NA	Sensitive	NA	NA	NA	Unknown	Unknown	Unknown	Nil
24-MYP-0294	29.31	ACT	2024	19	Nasopharyngeal_swab	Primary Specimen	>25 <30	Community	Not attempted	NA	NA	NA	Sensitive	NA	NA	NA	Unknown	Unknown	Unknown	Nil
24-MYP-0295	30.47	ACT	2024	18	Nasopharyngeal_swab	Primary Specimen	>5 <10	Inpatient	Not attempted	NA	NA	NA	Sensitive	NA	NA	NA	Unknown	Unknown	Unknown	Nil
24-MYP-0296	31.02	ACT	2024	20	Nasopharyngeal_swab	Primary Specimen	>15 <20	Community	Not attempted	NA	NA	NA	Resistant	NA	NA	NA	Unknown	Unknown	Unknown	Nil
24-MYP-0297	30.03	ACT	2024	13	Nasopharyngeal_swab	Primary Specimen	>15 <20	Community	Not attempted	NA	NA	NA	Sensitive	NA	NA	NA	Unknown	Unknown	Unknown	Nil
24-MYP-0298	29.4	ACT	2024	18	Nasopharyngeal_swab	Primary Specimen	>5 <10	Inpatient	Not attempted	NA	NA	NA	Sensitive	NA	NA	NA	Unknown	Unknown	Unknown	Nil
24-MYP-0299	31.53	ACT	2024	18	Nasopharyngeal_swab	Primary Specimen	>10 <15	Community	Not attempted	NA	NA	NA	Sensitive	NA	NA	NA	Unknown	Unknown	Unknown	Nil
24-MYP-0300	31.73	ACT	2024	15	Nasopharyngeal_swab	Primary Specimen	>5 <10	Community	Not attempted	NA	NA	NA	Sensitive	NA	NA	NA	Unknown	Unknown	Unknown	Nil
24-MYP-0301	31.46	ACT	2024	15	Nasopharyngeal_swab	Primary Specimen	>25 <30	Community	Not attempted	NA	NA	NA	Sensitive	NA	NA	NA	Unknown	Unknown	Unknown	Nil
24-MYP-0302	31.8	ACT	2024	12	Nasopharyngeal_swab	Primary Specimen	>35 <40	Community	Not attempted	NA	NA	NA	Sensitive	NA	NA	NA	Unknown	Unknown	Unknown	Nil
24-MYP-0303	31.4	ACT	2024	13	Nasopharyngeal_swab	Primary Specimen	>10 <15	Community	Not attempted	NA	NA	NA	Sensitive	NA	NA	NA	Unknown	Unknown	Unknown	Nil
24-MYP-0304	30.69	ACT	2024	16	Nasopharyngeal_swab	Primary Specimen	>5 <10	Community	Not attempted	NA	NA	NA	Sensitive	NA	NA	NA	Unknown	Unknown	Unknown	Nil
24-MYP-0305	32.33	ACT	2024	16	Nasopharyngeal_swab	Primary Specimen	>10 <15	Community	Not attempted	NA	NA	NA	Sensitive	NA	NA	NA	Unknown	Unknown	Unknown	Nil
24-MYP-0306	33.55	ACT	2024	19	Nasopharyngeal_swab	Primary Specimen	>30 <35	Community	Not attempted	NA	NA	NA	Resistant	NA	NA	NA	Unknown	Unknown	Unknown	Nil
24-MYP-0307	31.72	ACT	2024	12	Nasopharyngeal_swab	Primary Specimen	>15 <20	Community	Not attempted	NA	NA	NA	Sensitive	NA	NA	NA	Unknown	Unknown	Unknown	Nil
24-MYP-0308	32.15	ACT	2024	17	Nasopharyngeal_swab	Primary Specimen	>10 <15	Community	Not attempted	NA	NA	NA	Sensitive	NA	NA	NA	Unknown	Unknown	Unknown	Nil
24-MYP-0309	34.03	ACT	2024	20	Nasopharyngeal_swab	Primary Specimen	>30 <35	Community	Not attempted	NA	NA	NA	Resistant	NA	NA	NA	Unknown	Unknown	Unknown	Nil
24-MYP-0310	33.32	ACT	2024	15	Nasopharyngeal_swab	Primary Specimen	>10 <15	Community	Not attempted	NA	NA	NA	Sensitive	NA	NA	NA	Unknown	Unknown	Unknown	Nil
24-MYP-0311	30.68	ACT	2024	18	Nasopharyngeal_swab	Primary Specimen	>5 <10	Community	Not attempted	NA	NA	NA	Sensitive	NA	NA	NA	Unknown	Unknown	Unknown	Nil
24-MYP-0312	33.32	ACT	2024	19	Nasopharyngeal_swab	Primary Specimen	>40 <45	Community	Not attempted	NA	NA	NA	Sensitive	NA	NA	NA	Unknown	Unknown	Unknown	Nil
24-MYP-0313	31.65	ACT	2024	13	Nasopharyngeal_swab	Primary Specimen	>25 <30	Community	Not attempted	NA	NA	NA	Sensitive	NA	NA	NA	Unknown	Unknown	Unknown	Nil
24-MYP-0314	33.16	ACT	2024	17	Nasopharyngeal_swab	Primary Specimen	>5 <10	Community	Not attempted	NA	NA	NA	Sensitive	NA	NA	NA	Unknown	Unknown	Unknown	Nil
24-MYP-0315	34.39	ACT	2024	19	Nasopharyngeal_swab	Primary Specimen	>5 <10	Community	Not attempted	NA	NA	NA	Sensitive	NA	NA	NA	Unknown	Unknown	Unknown	Nil
24-MYP-0316	35.52	ACT	2024	18	Nasopharyngeal_swab	Primary Specimen	>10 <15	Community	Not attempted	NA	NA	NA	Sensitive	NA	NA	NA	Unknown	Unknown	Unknown	Nil
24-MYP-0317	34.5	ACT	2024	13	Nasopharyngeal_swab	Primary Specimen	>35 <40	Community	Not attempted	NA	NA	NA	Sensitive	NA	NA	NA	Unknown	Unknown	Unknown	Nil
24-MYP-0318	ND	ACT	2024	15	Nasopharyngeal_swab	Primary Specimen	<5	Community	Not attempted	NA	NA	NA	Failed	NA	NA	NA	Unknown	Unknown	Unknown	Nil
24-MYP-0319	34.61	ACT	2024	15	Nasopharyngeal_swab	Primary Specimen	<5	Community	Not attempted	NA	NA	NA	Sensitive	NA	NA	NA	Unknown	Unknown	Unknown	Nil
24-MYP-0320	23.68	TAS	2020	n/a	site_not_specified	Primary Specimen	>60 <65	Unknown	passed	210.53	99.4648	Sensitive	Sensitive	2	14	H	Unknown	Unknown	Unknown	Nil
24-MYP-0321	30.43	TAS	2019	n/a	site_not_specified	Primary Specimen	>55 <60	Unknown	Not attempted	NA	NA	NA	Sensitive	NA	NA	NA	Unknown	Unknown	Unknown	Nil
24-MYP-0322	21.71	ACT	2024	15	Sputum	Primary Specimen	>30 <35	Inpatient	passed	183.19	99.4646	Sensitive	Sensitive	2	14	H	Unknown	Unknown	Unknown	Nil
24-MYP-0323	21.27	ACT	2024	20	Sputum	Primary Specimen	>45 <50	Inpatient	passed	127.869	100	Sensitive	Sensitive	1	20	D	Unknown	Unknown	Unknown	Nil	SRR32914795
24-MYP-0324	25.79	ACT	2024	21	Swab_unspecified	Primary Specimen	>5 <10	Community	passed	19.6113	99.9994	Sensitive	Sensitive	1	20	D	Unknown	Unknown	Unknown	Nil
24-MYP-0325	29.94	ACT	2024	21	Swab_unspecified	Primary Specimen	>10 <15	Inpatient	failed	0.69566	38.6334	NA	Sensitive	NA	NA	NA	Unknown	Unknown	Unknown	Nil
24-MYP-0326	32.75	ACT	2024	21	Swab_unspecified	Primary Specimen	>15 <20	Inpatient	failed	0.572925	28.1902	NA	Sensitive	NA	NA	NA	Unknown	Unknown	Unknown	Nil
24-MYP-0327	30.63	ACT	2024	15	Pleural_Fluid	Primary Specimen	>5 <10	Inpatient	failed	0.695816	37.4435	NA	Sensitive	NA	NA	NA	Unknown	Unknown	Unknown	Nil
24-MYP-0328	18.35	NT	2024	20	Sputum	Primary Specimen	>10 <15	ICU	passed	1410.01	99.5298	Sensitive	Sensitive	2	7	G	Unknown	Unknown	Unknown	same_patient328_329
24-MYP-0329	20.1	NT	2024	20	Sputum	Primary Specimen	>10 <15	n/a	passed	713.549	99.4981	Sensitive	Sensitive	2	7	G	Unknown	Unknown	Unknown	same_patient328_329
24-MYP-0330	24.46	NT	2024	20	Sputum	Primary Specimen	>25 <30	Inpatient	failed	2.75423	86.4639	NA	Sensitive	NA	NA	NA	Unknown	Unknown	Unknown	Nil
24-MYP-0331	23.71	NT	2024	21	Sputum	Primary Specimen	>10 <15	ED	passed	93.094	99.9999	Sensitive	Sensitive	1	3	C	Unknown	Unknown	Unknown	Nil	SRR32914794
24-MYP-0332	23.35	NT	2024	21	nose_throat_swab	Primary Specimen	>5 <10	ICU	passed	24.0268	99.9941	Sensitive	Sensitive	1	20	E	Unknown	Unknown	Unknown	Nil	SRR32914793
24-MYP-0333	21.58	NT	2024	21	Sputum	Primary Specimen	>40 <45	Inpatient	failed	11.8261	99.8453	NA	Sensitive	NA	NA	NA	Unknown	Unknown	Unknown	Nil
24-MYP-0334	30.9	NT	2024	23	Sputum	Primary Specimen	>10 <15	ICU	failed	0.243791	18.6224	NA	Sensitive	NA	NA	NA	Unknown	Unknown	Unknown	Nil
24-MYP-0335	33.21	NT	2024	23	nose_throat_swab	Primary Specimen	<5	Inpatient	failed	0.0926118	6.91052	NA	Sensitive	NA	NA	NA	Unknown	Unknown	Unknown	Nil
24-MYP-0336	30.6	NT	2024	23	nose_throat_swab	Primary Specimen	>10 <15	Inpatient	failed	0.293371	21.4587	NA	Sensitive	NA	NA	NA	Unknown	Unknown	Unknown	Nil
24-MYP-0337	23.11	NT	2024	23	Sputum	Primary Specimen	>35 <40	Inpatient	passed	27.6458	99.9909	Sensitive	Sensitive	1	3	C	Unknown	Unknown	Unknown	Nil
24-MYP-0338	25.07	NT	2024	23	nose_throat_swab	Primary Specimen	>30 <35	Community	passed	28.7258	99.9936	Sensitive	Sensitive	1	20	D	Unknown	Unknown	Unknown	Nil	SRR32914791
24-MYP-0339	25.82	NT	2024	23	Sputum	Primary Specimen	>55 <60	Inpatient	failed	2.28227	83.7032	NA	Sensitive	NA	NA	NA	Unknown	Unknown	Unknown	Nil
24-MYP-0340	26.53	NT	2024	24	nose_throat_swab	Primary Specimen	>5 <10	ED	passed	13.1261	99.9783	Sensitive	Sensitive	1	11	C	Unknown	Unknown	Unknown	Nil	SRR32914790
24-MYP-0341	32.18	NT	2024	24	nose_throat_swab	Primary Specimen	>15 <20	Community	failed	0.370257	26.0677	NA	Sensitive	NA	NA	NA	Unknown	Unknown	Unknown	Nil
24-MYP-0342	28.85	NT	2024	24	Sputum	Primary Specimen	>30 <35	ED	failed	0.0800967	5.35623	NA	Resistant	NA	NA	NA	Unknown	Unknown	Unknown	Nil
24-MYP-0343	32.56	NT	2024	25	Sputum	Primary Specimen	>10 <15	Inpatient	failed	0.168231	5.81627	NA	Sensitive	NA	NA	NA	Unknown	Unknown	Unknown	Nil
24-MYP-0344	32.36	NT	2024	25	nose_throat_swab	Primary Specimen	>50 <55	Inpatient	failed	0.0321403	0.468859	NA	Sensitive	NA	NA	NA	Unknown	Unknown	Unknown	Nil
24-MYP-0345	24.61	NT	2024	25	nose_throat_swab	Primary Specimen	<5	ED	failed	12.415	99.9401	NA	Sensitive	NA	NA	NA	Unknown	Unknown	Unknown	Nil
24-MYP-0346	27.05	NT	2024	26	nose_throat_swab	Primary Specimen	>5 <10	ICU	failed	12.6296	99.9783	NA	Sensitive	NA	NA	NA	Unknown	Unknown	Unknown	Nil
24-MYP-0347	23.82	NT	2024	26	nose_throat_swab	Primary Specimen	<5	Inpatient	passed	19.1529	99.4063	Sensitive	Sensitive	2	14	H	Bali	Unknown	Unknown	Nil	SRR32914789
24-MYP-0348	25.68	NT	2024	26	nose_throat_swab	Primary Specimen	>5 <10	ED	failed	6.10969	99.2346	NA	Sensitive	NA	NA	NA	Unknown	Unknown	Unknown	Nil
24-MYP-0349	29.99	NT	2024	27	nose_throat_swab	Primary Specimen	>40 <45	Inpatient	failed	1.32907	67.9575	NA	Sensitive	NA	NA	NA	Unknown	Unknown	Unknown	same_patient350_349
24-MYP-0350	18.47	NT	2024	27	Sputum	Primary Specimen	>40 <45	NA	failed	9.14115	98.9691	NA	Sensitive	NA	NA	NA	Unknown	Unknown	Unknown	same_patient350_349
24-MYP-0351	26.18	NT	2024	28	Sputum	Primary Specimen	>45 <50	Inpatient	failed	0.177242	13.4089	NA	Sensitive	NA	NA	NA	Unknown	Unknown	Unknown	Nil
24-MYP-0352	23.88	NT	2024	28	nose_throat_swab	Primary Specimen	>5 <10	Inpatient	failed	8.37525	99.1483	NA	Sensitive	NA	NA	NA	Unknown	Unknown	Unknown	Nil
24-MYP-0353	29.56	NT	2024	29	Sputum	Primary Specimen	>35 <40	ICU	failed	0.0980181	2.87549	NA	Sensitive	NA	NA	NA	Unknown	Unknown	Unknown	Nil
24-MYP-0354	25.53	NT	2024	29	nose_throat_swab	Primary Specimen	<5	ED	passed	23.5818	99.9825	A2063G	Resistant	1	3	A	Unknown	Unknown	Unknown	Nil
24-MYP-0355	28.91	NT	2024	29	nose_throat_swab	Primary Specimen	>40 <45	ED	failed	2.86695	89.7624	NA	Resistant	NA	NA	NA	Unknown	Unknown	Unknown	Nil
24-MYP-0356	24.68	NT	2024	29	nose_throat_swab	Primary Specimen	>10 <15	ED	passed	127.163	100	Sensitive	Sensitive	1	3	C	Unknown	Unknown	Unknown	Nil
24-MYP-0357	24.34	NT	2024	30	nose_throat_swab	Primary Specimen	>45 <50	Inpatient	passed	58.1805	99.9974	Sensitive	Sensitive	1	20	D	Unknown	Unknown	Unknown	Nil
24-MYP-0358	32.28	NT	2024	28	nose_throat_swab	Primary Specimen	>10 <15	Inpatient	Not attempted	NA	NA	NA	Sensitive	NA	NA	NA	Unknown	Unknown	Unknown	Nil
24-MYP-0359	34.09	NT	2024	28	nose_throat_swab	Primary Specimen	<5	Inpatient	Not attempted	NA	NA	NA	Sensitive	NA	NA	NA	Unknown	Unknown	Unknown	Nil
24-MYP-0360	34.54	NT	2024	30	nose_throat_swab	Primary Specimen	>10 <15	Inpatient	Not attempted	NA	NA	NA	Sensitive	NA	NA	NA	Unknown	Unknown	Unknown	Nil
24-MYP-0361	32.65	NT	2024	30	nose_throat_swab	Primary Specimen	>25 <30	ED	Not attempted	NA	NA	NA	Sensitive	NA	NA	NA	Unknown	Unknown	Unknown	Nil
